# Supplementary material for: Associations between Genetic Variants in the Vitamin D Metabolism Pathway and Severity of COVID-19 among UAE Residents
Source: Nutrients. 2021 Oct 20;13(11):3680. doi: 10.3390/nu13113680 (PMC8625365; doi:10.3390/nu13113680)
Supplement: Supplementary file 1 [file nutrients-13-03680-s001.zip]

Archive with 1 entries (1 files):
- nutrients-1424014-supplementary.xlsx
