# Supplementary material for: Associations between Genetic Variants in the Vitamin D Metabolism Pathway and Severity of COVID-19 among UAE Residents
Source: Nutrients. 2021 Oct 20;13(11):3680. doi: 10.3390/nu13113680 (PMC8625365; doi:10.3390/nu13113680)
Supplement: Supplementary file 1 [file nutrients-13-03680-s001.zip › nutrients-1424014-supplementary.xlsx]

## Sheet: Supplementary Table 1
							Unadjusted		Adjusted
	#	CHR	SNP	BP	Effect Allele	Case,Control Frequencies	OR	P	OR	P
	1	11	rs11023373	14901251	G	0.987, 0.966	0.3704	0.03354	0.3896	0.089
Block 1	2	11	rs11023374	14903636	T	0.816, 0.789	0.8438	0.2714	0.7309	0.0903
	3	11	rs7935792	14909461	A	0.899, 0.892	0.9267	0.7031	1.004	0.9883
	4	11	rs7936142	14909745	A	0.896, 0.891	0.9424	0.7644	1.023	0.9279
	5	11	rs1993116	14910234	A	0.376, 0.350	1.118	0.3766	1.249	0.1517
	6	11	rs10500804	14910273	T	0.619, 0.595	0.9033	0.415	0.8315	0.2182
	7	11	rs7129781	14912417	T	0.899, 0.892	0.9267	0.7031	1.004	0.9883
	8	11	rs10766196	14913131	A	0.619, 0.595	0.9033	0.415	0.8315	0.2182
	9	11	rs12794714	14913575	G	0.619, 0.595	0.9033	0.415	0.8315	0.2182
	10	12	rs11574139	48235555	A	0.021, 0.019	1.107	0.8148	1.01	0.9623
	11	12	rs2853563	48235738	T	0.026, 0.023	1.121	0.7693	1.252	0.6472
Block 2	12	12	rs2853562	48236386	A	0.513, 0.500	0.9495	0.6699	0.9531	0.7471
	13	12	rs11574129	48237303	A	0.992, 0.979	0.3657	0.09325	0.3478	0.191
	14	12	rs3858733	48237967	G	0.021, 0.018	1.177	0.7088	1.889	0.2683
	15	12	rs3847987	48238068	A	0.101, 0.095	1.072	0.7337	1.431	0.1505
	16	12	rs11574119	48238092	C	0.021, 0.019	1.107	0.8148	1.01	0.9623
	17	12	rs739837	48238221	T	0.503, 0.492	1.042	0.7342	1.052	0.7325
	18	12	rs731236	48238757	G	0.313, 0.287	1.134	0.3391	0.9687	0.8523
	19	12	rs7975232	48238837	A	0.505, 0.493	1.048	0.6977	1.057	0.71
	20	12	rs11574114	48238883	T	0.026, 0.022	1.178	0.6755	1.414	0.5061
	21	12	rs11574113	48238900	G	0.096, 0.087	1.11	0.6183	1.586	0.08928
	22	12	rs10875692	48239130	C	0.995, 0.989	0.4667	0.3152	0.9267	0.7031
	23	12	rs757343	48239675	T	0.101, 0.095	1.072	0.7337	1.431	0.1505
	24	12	rs1544410	48239835	T	0.301, 0.290	1.05	0.7116	0.9243	0.6467
	25	12	rs55748765	48241434	T	0.034, 0.028	1.228	0.5535	1.657	0.3047
	26	12	rs10783217	48241625	G	0.547, 0.530	0.9345	0.5788	0.9018	0.4935
	27	12	rs2238141	48241745	T	0.492, 0.470	1.092	0.4681	1.058	0.7131
	28	12	rs2525044	48242256	G	0.547, 0.530	0.9345	0.5788	0.9018	0.4935
	29	12	rs7139204	48242490	C	0.495, 0.469	1.109	0.3968	1.074	0.6389
	30	12	rs12299534	48242645	A	0.018, 0.010	1.841	0.2225	1.135	0.8437
	31	12	rs12314197	48242722	G	0.026, 0.012	2.164	0.07329	1.118	0.8414
	32	12	rs7962898	48242837	C	0.565, 0.562	0.9881	0.9219	0.9666	0.821
	33	12	rs58789572	48242923	T	0.028, 0.024	1.179	0.6603	1.01	0.9623
	34	12	rs7963776	48243377	A	0.495, 0.469	1.109	0.3968	1.074	0.6389
	35	12	rs4760732	48243702	T	0.490, 0.469	1.086	0.4986	1.059	0.7082
	36	12	rs4760733	48243963	G	0.484, 0.467	1.073	0.5626	1.051	0.7462
	37	12	rs7967152	48244184	C	0.497, 0.481	1.067	0.5945	1.047	0.7612
	38	12	rs2239185	48244559	A	0.505, 0.491	1.058	0.6448	1.056	0.7179
	39	12	rs2239184	48244583	A	0.508, 0.492	1.064	0.6101	1.056	0.7153
	40	12	rs7971418	48245235	A	0.505, 0.482	1.096	0.4522	1.071	0.6485
	41	12	rs7975128	48245828	A	0.303, 0.289	1.069	0.6148	0.9351	0.6964
	42	12	rs79355871	48245898	C	0.016, 0.010	1.574	0.3889	0.7756	0.7019
	43	12	rs11168264	48246863	G	0.018, 0.010	1.841	0.2225	0.9124	0.886
	44	12	rs113322950	48247596	C	0.021, 0.009	2.376	0.07679	1.276	0.7167
	45	12	rs7296204	48247780	A	0.541, 0.530	0.9542	0.7009	0.9217	0.5893
	46	12	rs7316602	48248883	C	0.023, 0.013	1.779	0.1901	1.152	0.8213
	47	12	rs11168265	48249259	T	0.303, 0.299	1.019	0.8861	0.8935	0.5107
	48	12	rs7305032	48249860	A	0.539, 0.524	0.9431	0.6309	0.9069	0.5189
	49	12	rs11168266	48251533	T	0.492, 0.468	1.102	0.4246	1.073	0.6303
	50	12	rs11168267	48251542	A	0.088, 0.076	1.172	0.4689	1.525	0.115
	51	12	rs11168268	48251812	A	0.510, 0.499	0.9552	0.7059	0.9751	0.8646
	52	12	rs2238140	48252664	A	0.479, 0.459	1.084	0.5071	1.047	0.7509
	53	12	rs2248098	48253356	G	0.479, 0.462	1.07	0.5796	1.015	0.918
	54	12	rs2283344	48253649	C	0.497, 0.466	1.135	0.2975	1.126	0.4272
	55	12	rs12370156	48254133	T	0.479, 0.462	1.07	0.5796	1.015	0.918
	56	12	rs117913411	48254353	T	0.979, 0.969	0.6636	0.3089	0.6807	0.4045
	57	12	rs987849	48254676	A	0.552, 0.528	0.9071	0.4244	0.8673	0.3447
	58	12	rs2283343	48254778	A	0.477, 0.458	1.078	0.5389	1.045	0.7616
	59	12	rs2239182	48255411	C	0.484, 0.459	1.107	0.4042	1.019	0.8998
Block 3	62	12	rs2239181	48255949	C	0.142, 0.142	1.001	0.9961	1.441	0.08414
	63	12	rs2239180	48256046	G	0.142, 0.142	1.001	0.9961	1.441	0.08414
	64	12	rs2238139	48256280	G	0.049, 0.026	1.903	0.03706	1.619	0.1876
	66	12	rs2239179	48257766	C	0.420, 0.394	1.112	0.3894	1.102	0.5112
Block 4	67	12	rs12717991	48259126	C	0.570, 0.518	0.8098	0.08465	0.9112	0.5299
	68	12	rs7965360	48259382	A	0.075, 0.047	1.63	0.04721	1.255	0.4623
	69	12	rs7968852	48259741	A	0.427, 0.398	1.127	0.3314	1.152	0.3507
	70	12	rs116886958	48260206	C	0.984, 0.972	0.5564	0.1952	0.3713	0.06048
	71	12	rs7308350	48261024	C	0.565, 0.512	0.809	0.08286	0.9172	0.561
	72	12	rs12721370	48262073	A	0.142, 0.142	1.001	0.9961	1.48	0.06742
	73	12	rs886441	48262964	G	0.075, 0.054	1.421	0.146	1.212	0.532
	74	12	rs1808208	48263162	G	0.036, 0.023	1.586	0.1846	1.999	0.09846
	75	12	rs73109883	48263400	G	0.845, 0.802	0.7475	0.07423	0.7378	0.1609
	77	12	rs2238138	48264493	A	0.319, 0.269	1.269	0.07187	1.167	0.3332
	78	12	rs2238137	48264551	C	0.920, 0.889	0.696	0.09044	0.8125	0.4197
	81	12	rs3819545	48265006	A	0.549, 0.502	0.828	0.1217	0.9252	0.598
	83	12	rs6580641	48265186	T	0.912, 0.903	0.8979	0.6107	0.9379	0.796
Block 5	84	12	rs12721396	48265538	G	0.562, 0.507	0.7997	0.06726	0.8917	0.4379
	85	12	rs3782905	48266167	C	0.313, 0.265	1.267	0.07493	1.209	0.2419
	87	12	rs12314200	48267138	C	0.324, 0.272	1.285	0.05714	1.204	0.2459
	89	12	rs7311713	48267177	T	0.324, 0.274	1.271	0.0689	1.195	0.2656
	90	12	rs11168274	48267334	T	0.158, 0.145	1.11	0.5342	1.072	0.7335
	91	12	rs181665806	48267360	T	0.016, 0.008	2.028	0.1975	2.173	0.1806
	92	12	rs12721397	48267635	G	0.153, 0.152	1.004	0.9806	1.433	0.08807
	94	12	rs10875693	48269650	A	0.197, 0.166	1.236	0.1749	1.017	0.9316
	95	12	rs7974353	48269798	T	0.018, 0.012	1.503	0.4002	1.452	0.4677
	97	12	rs7974708	48270165	C	0.199, 0.161	1.297	0.09514	1.033	0.8657
	98	12	rs11168275	48272275	T	0.801, 0.781	0.891	0.4436	0.9154	0.6161
	99	12	rs11574050	48272461	A	0.016, 0.013	1.176	0.7469	0.5864	0.3907
	100	12	rs10783218	48272743	A	0.073, 0.047	1.57	0.07023	1.442	0.2577
	101	12	rs2228570	48272895	G	0.899, 0.870	0.7505	0.1414	0.8033	0.3495
	102	12	rs2408876	48273565	T	0.570, 0.562	0.9674	0.7871	0.8886	0.4196
	103	12	rs2254210	48273714	A	0.259, 0.230	1.173	0.2549	1.045	0.7931
Block 6	104	12	rs2408877	48273973	A	0.837, 0.798	0.7706	0.1042	0.887	0.5326
	105	12	rs7297462	48274594	C	0.016, 0.012	1.285	0.6232	0.7289	0.6383
	106	12	rs113241964	48274902	C	0.306, 0.295	1.054	0.6924	0.9386	0.6956
	107	12	rs12721373	48275007	T	0.992, 0.980	0.3864	0.1155	0.4233	0.2307
Block 7	108	12	rs11574044	48275834	C	0.153, 0.152	1.004	0.9806	0.9687	0.8737
	109	12	rs11574042	48276179	G	0.034, 0.018	1.939	0.07521	1.341	0.5647
	110	12	rs11574039	48276845	G	0.995, 0.987	0.388	0.2	0.5331	0.4894
	111	12	rs2238136	48277713	C	0.870, 0.850	0.8425	0.3349	0.7174	0.1254
	112	12	rs1989969	48278010	A	0.381, 0.333	1.23	0.1008	1.171	0.3216
	113	12	rs2238135	48278190	C	0.795, 0.792	0.9828	0.9081	0.8199	0.2749
	114	12	rs2853564	48278487	G	0.303, 0.296	1.035	0.7928	1.039	0.813
	115	12	rs7965266	48280134	A	0.684, 0.681	0.9866	0.9178	1.032	0.8486
	116	12	rs7965274	48280167	C	0.684, 0.681	0.9866	0.9178	1.032	0.8486
	117	12	rs12321826	48280354	C	0.987, 0.987	0.9777	0.9664	0.7297	0.6265
	118	12	rs7979131	48280455	G	0.324, 0.319	1.022	0.8642	1.085	0.6121
	119	12	rs4760648	48280665	C	0.557, 0.552	0.9795	0.8655	1.044	0.7695
	120	12	rs4760649	48280974	G	0.627, 0.577	0.8125	0.09628	1.015	0.9209
	121	12	rs2853561	48281257	C	0.487, 0.487	1.001	0.9923	1.086	0.5835
	122	12	rs74085273	48281396	T	0.021, 0.004	4.772	0.005151	1.81	0.4661
	123	12	rs10875694	48281660	T	0.902, 0.892	0.9003	0.6022	0.6347	0.06373
	124	12	rs12298585	48282019	C	0.860, 0.847	0.8975	0.5325	0.7003	0.1014
	125	12	rs11168283	48282402	C	0.627, 0.577	0.8125	0.09628	1.015	0.9209
	126	12	rs2853559	48282805	A	0.337, 0.328	1.041	0.7536	1.115	0.4917
Block 8	127	12	rs12721375	48282900	G	0.959, 0.943	0.7102	0.2401	1.007	0.9844
	128	12	rs11168284	48283049	A	0.567, 0.566	0.9954	0.97	1.064	0.6746
	129	12	rs78463064	48283647	T	0.023, 0.006	4.302	0.004681	1.461	0.5905
	130	12	rs7965943	48283756	G	0.448, 0.408	1.177	0.1847	1.154	0.3412
	131	12	rs2853566	48284126	A	0.697, 0.691	0.9724	0.8322	1.081	0.6375
	132	12	rs11168286	48284265	A	0.031, 0.031	1.006	0.9861	1.078	0.868
	133	12	rs4760650	48284272	G	0.645, 0.621	0.9031	0.4204	0.8279	0.2116
	134	12	rs7966244	48284282	T	0.067, 0.050	1.382	0.2016	1.057	0.881
	135	12	rs12302580	48284333	C	0.036, 0.011	3.372	0.002109	1.772	0.3317
	136	12	rs59128934	48284808	G	0.010, 0.009	1.175	0.7927	0.7898	0.7251
Block 9	137	12	rs3922882	48284968	C	0.813, 0.810	0.9785	0.8891	0.843	0.3803
	138	12	rs11168287	48285414	A	0.575, 0.558	0.9345	0.5812	0.9974	0.986
	139	12	rs4328262	48285648	T	0.676, 0.659	0.9253	0.5485	1.017	0.9316
	140	12	rs188461488	48285773	C	0.995, 0.986	0.3578	0.1591	0.4154	0.2797
	141	12	rs112083780	48285979	C	0.956, 0.954	0.9477	0.8552	0.9924	0.9823
	142	12	rs4334089	48286015	A	0.324, 0.310	1.065	0.6278	1.105	0.5474
Block 10	143	12	rs4237855	48287203	A	0.624, 0.594	0.8796	0.3046	0.9199	0.5892
	144	12	rs5013378	48287208	A	0.319, 0.299	1.096	0.4851	1.145	0.4183
	145	12	rs4341603	48287209	T	0.319, 0.299	1.096	0.4851	1.145	0.4183
	146	12	rs11574027	48287373	C	0.961, 0.934	0.5701	0.05419	0.7504	0.3873
	147	12	rs11168288	48287786	A	0.013, 0.012	1.068	0.9038	1.071	0.9331
	148	12	rs11574026	48288246	A	0.021, 0.017	1.257	0.604	2.656	0.08458
	149	12	rs7965397	48289220	T	0.645, 0.618	0.8905	0.359	0.9563	0.7738
	150	12	rs3890734	48289355	G	0.819, 0.813	0.966	0.826	0.8459	0.3789
	151	12	rs3890733	48289373	C	0.819, 0.813	0.966	0.826	0.8459	0.3789
	152	12	rs112892098	48289624	T	0.067, 0.061	1.117	0.6517	1.097	0.7677
	153	12	rs111336890	48291150	C	0.075, 0.063	1.21	0.4201	1.128	0.6936
	154	12	rs7302235	48292838	C	0.308, 0.297	1.055	0.6829	1.11	0.5321
	155	12	rs58379944	48292876	A	0.946, 0.926	0.7205	0.2018	0.7437	0.3382
	156	12	rs10875695	48293037	A	0.311, 0.297	1.068	0.6163	1.134	0.4509
	157	12	rs112884497	48293298	C	0.062, 0.056	1.111	0.6788	1.258	0.4657
	158	12	rs11168292	48293605	G	0.194, 0.191	1.022	0.8887	0.8825	0.5043
	159	12	rs11168293	48293716	G	0.806, 0.804	0.9863	0.9284	0.8316	0.3224
	160	12	rs60556433	48293959	A	0.013, 0.012	1.068	0.9038	1.071	0.9331
	161	12	rs4760655	48294131	A	0.687, 0.685	0.9949	0.969	1.022	0.8956
	162	12	rs17882106	48294413	A	0.018, 0.014	1.269	0.6139	1.698	0.3475
	163	12	rs7136534	48294626	C	0.806, 0.785	0.8793	0.397	1.189	0.3788
	164	12	rs12581281	48295133	C	0.959, 0.930	0.5786	0.05379	0.7124	0.2966
	165	12	rs57946627	48295181	C	0.016, 0.008	2.028	0.1975	0.7187	0.6854
	166	12	rs12721377	48295351	C	0.062, 0.056	1.111	0.6788	1.258	0.4657
	167	12	rs10783219	48295488	A	0.689, 0.687	0.988	0.9269	1.008	0.963
	168	12	rs10083198	48295965	C	0.443, 0.439	1.015	0.9021	1.094	0.5776
	169	12	rs11574024	48296221	G	0.992, 0.986	0.5381	0.3279	0.205	0.03769
	170	12	rs7299460	48296268	T	0.448, 0.446	1.009	0.9401	1.089	0.5964
	171	12	rs4760658	48296486	G	0.197, 0.196	1.003	0.986	0.8482	0.3776
	172	12	rs11574018	48297294	T	0.997, 0.983	0.1543	0.03775	0.1026	0.03633
	174	12	rs11574013	48297932	A	0.010, 0.008	1.345	0.6369	0.569	0.5107
	175	12	rs11574012	48298295	A	0.961, 0.929	0.5319	0.02909	0.649	0.1928
Block 11	176	11	rs7690	71145687	C	0.738, 0.668	0.7123	0.01215	0.7762	0.1214
	177	11	rs1044535	71145778	A	0.720, 0.652	0.7289	0.0173	0.7763	0.1172
	178	11	rs1790345	71145941	A	0.435, 0.416	1.081	0.5242	1.098	0.5175
	179	11	rs909217	71146577	A	0.277, 0.234	1.255	0.09925	1.136	0.4539
	180	11	rs760241	71146691	G	0.723, 0.656	0.7301	0.01824	0.7862	0.1373
	181	11	rs75225632	71146841	A	0.013, 0.012	1.068	0.9038	1.057	0.9335
	182	11	rs1792268	71146952	A	0.718, 0.651	0.7347	0.02006	0.7898	0.1445
	183	11	rs78357029	71147326	A	0.013, 0.012	1.068	0.9038	1.057	0.9335
	184	11	rs79209836	71147421	A	0.013, 0.012	1.068	0.9038	1.057	0.9335
	185	11	rs1790330	71147825	T	0.435, 0.416	1.081	0.5242	1.098	0.5175
	186	11	rs1790329	71147883	G	0.725, 0.657	0.7243	0.01569	0.7873	0.1392
	187	11	rs1790328	71148038	A	0.435, 0.416	1.081	0.5242	1.098	0.5175
	188	11	rs1790327	71148304	G	0.725, 0.657	0.7243	0.01569	0.7873	0.1392
	189	11	rs949176	71149069	G	0.738, 0.668	0.7123	0.01215	0.7762	0.1214
	190	11	rs1790326	71149137	A	0.723, 0.656	0.7301	0.01824	0.7862	0.1373
	191	11	rs1792265	71149856	T	0.718, 0.651	0.7347	0.02006	0.7898	0.1445
	192	11	rs28364773	71150190	T	0.018, 0.015	1.177	0.7271	0.9341	0.9043
	193	11	rs2852853	71150217	T	0.277, 0.233	1.263	0.09057	1.149	0.4155
	194	11	rs1792264	71150247	T	0.435, 0.416	1.081	0.5242	1.098	0.5175
	195	11	rs1790325	71150296	T	0.718, 0.651	0.7347	0.02006	0.7898	0.1445
	196	11	rs1790324	71150520	G	0.448, 0.426	1.094	0.4623	1.095	0.5317
	197	11	rs28364772	71150632	A	0.018, 0.015	1.177	0.7271	0.9341	0.9043
	198	11	rs1630498	71150785	C	0.435, 0.416	1.081	0.5242	1.098	0.5175
	199	11	rs59157735	71151516	C	0.013, 0.012	1.068	0.9038	1.057	0.9335
	200	11	rs10898144	71151540	T	0.469, 0.442	1.117	0.3646	1.102	0.5011
	201	11	rs736894	71152258	T	0.448, 0.426	1.094	0.4623	1.095	0.5317
	202	11	rs949177	71152461	G	0.751, 0.674	0.6856	0.005886	0.764	0.1033
	203	11	rs11603330	71153459	A	0.256, 0.221	1.218	0.1634	1.108	0.5573
	204	11	rs78415897	71153561	T	0.013, 0.012	1.068	0.9038	1.057	0.9335
	205	11	rs11606033	71154204	G	0.285, 0.231	1.329	0.03833	1.173	0.3431
	206	11	rs12422045	71154820	A	0.256, 0.221	1.218	0.1634	1.108	0.5573
	207	11	rs4316537	71155129	G	0.904, 0.876	0.7516	0.1527	0.6151	0.05482
	208	11	rs1790334	71155153	G	0.751, 0.674	0.6856	0.005886	0.7601	0.09504
	209	11	rs1044482	71155171	T	0.285, 0.231	1.329	0.03833	1.173	0.3431
	210	11	rs2851693	71155641	G	0.751, 0.674	0.6856	0.005886	0.7601	0.09504
	211	11	rs12573951	71158672	A	0.946, 0.924	0.6979	0.1597	0.8239	0.5365
	213	11	rs12789751	71164471	A	0.259, 0.227	1.188	0.22	1.084	0.6389
	214	11	rs12791871	71164544	C	0.259, 0.227	1.188	0.22	1.084	0.6389
	215	11	rs4488226	71164965	A	0.259, 0.227	1.188	0.22	1.084	0.6389
	216	11	rs1792315	71165547	T	0.435, 0.416	1.081	0.5242	1.098	0.5175
	217	11	rs7944926	71165625	G	0.259, 0.227	1.188	0.22	1.084	0.6389
	218	11	rs1790373	71166337	G	0.751, 0.674	0.6856	0.005886	0.764	0.1033
	219	11	rs12792306	71166992	C	0.285, 0.240	1.265	0.0854	1.116	0.5142
	220	11	rs12785878	71167449	T	0.259, 0.227	1.188	0.22	1.084	0.6389
	221	11	rs4944955	71167677	T	0.285, 0.240	1.265	0.0854	1.116	0.5142
	222	11	rs4944956	71167765	T	0.285, 0.240	1.265	0.0854	1.116	0.5142
	223	11	rs1792316	71167820	C	0.751, 0.673	0.6822	0.005245	0.7588	0.09295
	224	11	rs4944957	71168035	G	0.303, 0.245	1.34	0.02986	1.176	0.3292
	225	11	rs4944958	71168073	G	0.259, 0.227	1.188	0.22	1.084	0.6389
	226	11	rs4944959	71168234	C	0.259, 0.227	1.188	0.22	1.084	0.6389
	227	11	rs118169301	71168417	T	0.013, 0.012	1.068	0.9038	1.057	0.9335
	228	11	rs12793224	71168710	A	0.259, 0.227	1.188	0.22	1.084	0.6389
	229	11	rs12794668	71168715	T	0.259, 0.227	1.188	0.22	1.084	0.6389
	230	11	rs56855873	71169083	A	0.013, 0.012	1.068	0.9038	1.057	0.9335
	231	11	rs59948897	71169308	A	0.013, 0.012	1.068	0.9038	1.057	0.9335
	232	11	rs2276360	71169547	C	0.282, 0.240	1.249	0.1044	1.111	0.5337
	233	11	rs2276361	71169648	G	0.285, 0.240	1.265	0.0854	1.116	0.5142
	234	11	rs113522146	71169802	A	0.016, 0.012	1.285	0.6232	1.959	0.2832
	235	11	rs7938885	71170043	C	0.280, 0.236	1.256	0.09734	1.122	0.4986
	236	11	rs12790010	71170653	C	0.259, 0.227	1.188	0.22	1.084	0.6389
	237	11	rs12806844	71170770	A	0.259, 0.227	1.188	0.22	1.084	0.6389
	238	11	rs12808368	71170817	T	0.259, 0.228	1.181	0.237	1.083	0.6446
	239	11	rs12790558	71170905	C	0.259, 0.227	1.188	0.22	1.084	0.6389
	240	11	rs12800438	71171003	A	0.280, 0.236	1.256	0.09734	1.122	0.4986
	241	11	rs11233744	71171046	C	0.860, 0.853	0.9453	0.7469	1.017	0.9316
	242	11	rs12807718	71171170	C	0.280, 0.236	1.256	0.09734	1.122	0.4986
	243	11	rs11233746	71171440	G	0.303, 0.245	1.34	0.02986	1.176	0.3292
	244	11	rs11233747	71171642	A	0.259, 0.227	1.188	0.22	1.084	0.6389
	245	11	rs191676453	71172609	A	0.016, 0.012	1.285	0.6232	1.959	0.2832
	246	11	rs2040323	71172783	C	0.301, 0.244	1.332	0.03398	1.168	0.3509
	247	11	rs1792319	71173175	C	0.749, 0.673	0.6917	0.006998	0.7657	0.104
	248	11	rs4423214	71173254	T	0.280, 0.236	1.256	0.09734	1.122	0.4986
	249	11	rs11600569	71173747	G	0.256, 0.225	1.187	0.2241	1.097	0.5899
	250	11	rs2276362	71174452	G	0.277, 0.235	1.248	0.1086	1.119	0.5066
	251	11	rs1629220	71174553	T	0.435, 0.416	1.081	0.5242	1.098	0.5175
	252	11	rs142902943	71175830	G	0.435, 0.416	1.081	0.5242	1.098	0.5175
	253	11	rs12225516	71175977	A	0.023, 0.023	1.006	0.988	0.8833	0.7794
	254	11	rs1792224	71176141	T	0.435, 0.416	1.081	0.5242	1.098	0.5175
	255	11	rs1792225	71176467	C	0.751, 0.674	0.6856	0.005886	0.764	0.1033
	256	11	rs1792226	71176574	T	0.435, 0.416	1.081	0.5242	1.098	0.5175
	257	11	rs1790344	71176897	G	0.435, 0.416	1.081	0.5242	1.098	0.5175
	258	11	rs1790343	71177207	C	0.435, 0.416	1.081	0.5242	1.098	0.5175
	259	11	rs1792227	71177412	G	0.435, 0.416	1.081	0.5242	1.098	0.5175
	260	11	rs1790341	71177578	C	0.435, 0.416	1.081	0.5242	1.098	0.5175
	261	11	rs1540127	71179038	A	0.435, 0.416	1.081	0.5242	1.098	0.5175
	262	11	rs1792229	71179395	G	0.435, 0.416	1.081	0.5242	1.098	0.5175
	263	11	rs1626291	71180711	C	0.738, 0.663	0.6983	0.00787	0.772	0.1132
	264	11	rs2511010	71180783	A	0.435, 0.416	1.081	0.5242	1.098	0.5175
	265	11	rs12224205	71180992	G	0.435, 0.421	1.062	0.6246	1.076	0.6134
	267	11	rs117526565	71181222	C	0.013, 0.012	1.068	0.9038	1.057	0.9335
	268	11	rs144306552	71181326	C	0.018, 0.010	1.841	0.2225	9.697	0.007789
	269	11	rs79078920	71181445	C	0.013, 0.012	1.068	0.9038	1.057	0.9335
	270	11	rs1792235	71181473	T	0.435, 0.416	1.081	0.5242	1.098	0.5175
	271	11	rs1619577	71181485	T	0.435, 0.416	1.081	0.5242	1.098	0.5175
	272	11	rs57615441	71181861	T	0.031, 0.019	1.678	0.1711	1.591	0.3754
	273	11	rs1792234	71182018	C	0.435, 0.416	1.081	0.5242	1.098	0.5175
	274	11	rs1792233	71182179	A	0.435, 0.416	1.081	0.5242	1.098	0.5175
	276	11	rs1792231	71182681	A	0.435, 0.416	1.081	0.5242	1.098	0.5175
	277	11	rs1790339	71182761	A	0.435, 0.416	1.081	0.5242	1.098	0.5175
	278	11	rs11233800	71182901	A	0.155, 0.117	1.389	0.05875	1.535	0.02766
	281	11	rs4435028	71183690	A	0.435, 0.416	1.081	0.5242	1.098	0.5175
	282	11	rs2282618	71183737	C	0.733, 0.663	0.7172	0.01348	0.7757	0.117
	283	11	rs2282617	71183779	G	0.751, 0.674	0.6856	0.005886	0.764	0.1033
	284	11	rs4616066	71183846	A	0.435, 0.416	1.081	0.5242	1.098	0.5175
	285	11	rs4402322	71184015	G	0.435, 0.416	1.081	0.5242	1.098	0.5175
	286	11	rs7935125	71184190	A	0.259, 0.225	1.203	0.1885	1.103	0.5691
	287	11	rs2276358	71184498	A	0.435, 0.416	1.081	0.5242	1.098	0.5175
	288	11	rs1123007	71185357	A	0.433, 0.416	1.07	0.5818	1.088	0.558
	289	11	rs2276355	71185359	A	0.013, 0.012	1.068	0.9038	1.057	0.9335
	290	11	rs2276354	71185479	C	0.751, 0.674	0.6856	0.005886	0.764	0.1033
	291	11	rs2186778	71185518	C	0.733, 0.663	0.7172	0.01348	0.7757	0.117
	292	11	rs3819215	71185582	A	0.013, 0.012	1.068	0.9038	1.057	0.9335
	293	11	rs732934	71186476	A	0.256, 0.224	1.195	0.2076	1.11	0.547
	294	11	rs3794057	71186744	A	0.435, 0.416	1.081	0.5242	1.098	0.5175
	295	11	rs2017686	71187061	G	0.435, 0.416	1.081	0.5242	1.098	0.5175
	296	11	rs4944062	71187294	T	0.277, 0.236	1.24	0.1185	1.107	0.5492
	297	11	rs75075146	71187443	T	0.013, 0.012	1.068	0.9038	1.057	0.9335
	298	11	rs3794059	71187624	T	0.036, 0.021	1.757	0.1106	1.017	0.9316
	299	11	rs3794060	71187679	T	0.256, 0.225	1.187	0.2241	1.097	0.5899
	300	11	rs3794061	71187908	A	0.036, 0.021	1.757	0.1106	1.017	0.9316
	301	11	rs3794062	71188205	A	0.912, 0.887	0.7614	0.189	0.625	0.06977
	302	11	rs3794063	71188262	T	0.013, 0.012	1.068	0.9038	1.057	0.9335
	303	11	rs3794064	71188289	G	0.912, 0.887	0.7614	0.189	0.625	0.06977
	304	11	rs3794065	71188502	A	0.751, 0.674	0.6856	0.005886	0.764	0.1033
	305	11	rs79223860	71188754	G	0.155, 0.117	1.389	0.05875	1.535	0.02766
	306	11	rs10898186	71188800	A	0.358, 0.307	1.257	0.07439	1.338	0.05594
	307	11	rs11233868	71189066	C	0.912, 0.887	0.7614	0.189	0.625	0.06977
	308	11	rs28722015	71189315	T	0.873, 0.865	0.9344	0.708	0.7577	0.2309
	309	11	rs2276353	71189436	C	0.751, 0.674	0.6856	0.005886	0.764	0.1033
	310	11	rs79319282	71190157	A	0.912, 0.887	0.7614	0.189	0.625	0.06977
	311	11	rs7123973	71190162	G	0.759, 0.680	0.6742	0.00435	0.7742	0.1206
	312	11	rs112580256	71190298	G	0.912, 0.886	0.753	0.1713	0.625	0.06977
	313	11	rs75665090	71190612	G	0.031, 0.019	1.678	0.1711	1.591	0.3754
	314	11	rs4944063	71190632	G	0.751, 0.674	0.6856	0.005886	0.764	0.1033
	315	11	rs4944064	71190893	C	0.751, 0.674	0.6856	0.005886	0.764	0.1033
	316	11	rs117980915	71190933	T	0.013, 0.012	1.068	0.9038	1.057	0.9335
	317	11	rs12574206	71191538	G	0.912, 0.887	0.7614	0.189	0.625	0.06977
	318	11	rs12285566	71191603	T	0.036, 0.021	1.757	0.1106	1.017	0.9316
	319	11	rs74471702	71191604	A	0.168, 0.163	1.037	0.8232	1.048	0.8198
	320	11	rs7120978	71191734	C	0.912, 0.887	0.7614	0.189	0.625	0.06977
	321	11	rs7121106	71191817	C	0.912, 0.887	0.7614	0.189	0.625	0.06977
	322	11	rs3763859	71192057	C	0.751, 0.674	0.6856	0.005886	0.764	0.1033
	323	11	rs3763860	71192225	G	0.751, 0.674	0.6856	0.005886	0.764	0.1033
	324	11	rs57500217	71192313	G	0.912, 0.887	0.7614	0.189	0.625	0.06977
	325	11	rs59487812	71192366	A	0.912, 0.887	0.7614	0.189	0.625	0.06977
	326	11	rs59379414	71192439	C	0.912, 0.887	0.7614	0.189	0.625	0.06977
	327	11	rs3814731	71192602	C	0.751, 0.674	0.6856	0.005886	0.764	0.1033
	328	11	rs78434528	71192723	T	0.972, 0.959	0.6889	0.283	0.8369	0.6737
	329	11	rs3814732	71192800	T	0.036, 0.021	1.757	0.1106	1.017	0.9316
	330	11	rs3814733	71192816	G	0.912, 0.887	0.7614	0.189	0.625	0.06977
	331	11	rs3814734	71192851	G	0.751, 0.674	0.6856	0.005886	0.764	0.1033
	332	11	rs7949129	71193135	C	0.347, 0.304	1.22	0.1229	1.318	0.0722
	333	11	rs6592154	71193219	G	0.751, 0.675	0.6891	0.006597	0.7653	0.1055
	334	11	rs7129044	71193276	C	0.912, 0.887	0.7614	0.189	0.625	0.06977
	335	11	rs7114525	71193386	A	0.912, 0.887	0.7614	0.189	0.625	0.06977
	336	11	rs12275635	71193493	G	0.912, 0.887	0.7614	0.189	0.625	0.06977
	337	11	rs12275636	71193503	G	0.912, 0.887	0.7614	0.189	0.625	0.06977
	338	11	rs12275637	71193511	A	0.036, 0.021	1.757	0.1106	1.017	0.9316
	339	11	rs10751102	71193657	G	0.751, 0.675	0.6891	0.006597	0.7653	0.1055
	340	11	rs11600355	71193717	C	0.259, 0.225	1.203	0.1885	1.103	0.5691
	341	11	rs7943296	71194199	T	0.912, 0.887	0.7614	0.189	0.625	0.06977
	342	11	rs3794066	71194209	G	0.751, 0.674	0.6856	0.005886	0.7644	0.1026
	343	11	rs3794067	71194355	A	0.754, 0.675	0.6796	0.004932	0.7621	0.0998
	344	11	rs3794068	71194416	A	0.013, 0.012	1.068	0.9038	1.057	0.9335
	345	11	rs3829251	71194559	A	0.355, 0.304	1.262	0.06965	1.36	0.04624
	346	11	rs10898191	71194601	A	0.360, 0.307	1.271	0.0609	1.375	0.03992
	347	11	rs12273154	71194921	T	0.912, 0.887	0.7614	0.189	0.625	0.06977
	348	11	rs11607157	71195032	C	0.990, 0.982	0.5825	0.3308	1.003	0.9969
	349	11	rs79972928	71195300	A	0.013, 0.012	1.068	0.9038	1.057	0.9335
	350	11	rs61440863	71196562	A	0.036, 0.021	1.757	0.1106	1.017	0.9316
	351	11	rs7952035	71196757	T	0.912, 0.887	0.7614	0.189	0.625	0.06977
	352	11	rs10898193	71197083	T	0.355, 0.305	1.256	0.07605	1.36	0.04624
	353	11	rs74576289	71197534	C	0.912, 0.887	0.7614	0.189	0.625	0.06977
	354	11	rs4944979	71197540	G	0.627, 0.540	0.6978	0.003795	0.7056	0.02018
	355	11	rs77980516	71198188	T	0.912, 0.887	0.7614	0.189	0.625	0.06977
	356	11	rs79771233	71198393	G	0.912, 0.887	0.7614	0.189	0.625	0.06977
	357	11	rs7120029	71198957	A	0.370, 0.313	1.289	0.04619	1.37	0.03851
	358	11	rs12574554	71199654	C	0.912, 0.887	0.7614	0.189	0.625	0.06977
	359	11	rs12576621	71199666	G	0.912, 0.887	0.7614	0.189	0.625	0.06977
	360	11	rs57197278	71199736	C	0.912, 0.887	0.7614	0.189	0.625	0.06977
	361	11	rs57557229	71199758	C	0.912, 0.887	0.7614	0.189	0.625	0.06977
	362	11	rs10898200	71199949	A	0.627, 0.541	0.7009	0.004254	0.7094	0.02274
	363	11	rs7113783	71200139	G	0.754, 0.675	0.6796	0.004932	0.7621	0.0998
	364	11	rs949178	71200320	C	0.754, 0.675	0.6796	0.004932	0.7621	0.0998
	365	11	rs1893058	71200668	T	0.912, 0.887	0.7614	0.189	0.625	0.06977
	366	11	rs57174491	71200761	C	0.013, 0.012	1.068	0.9038	1.057	0.9335
	367	11	rs116763380	71200960	T	0.904, 0.887	0.8357	0.3744	0.6984	0.1452
	368	11	rs74327815	71200973	A	0.904, 0.887	0.8357	0.3744	0.6984	0.1452
	369	11	rs753352	71201198	A	0.912, 0.887	0.7614	0.189	0.625	0.06977
	370	11	rs10898201	71201527	A	0.360, 0.316	1.22	0.1197	1.32	0.07006
	371	11	rs75165647	71202717	C	0.912, 0.889	0.7699	0.2083	0.6313	0.07646
	372	11	rs78295954	71202826	T	0.039, 0.022	1.791	0.08894	1.619	0.3197
	373	11	rs79021460	71203195	A	0.023, 0.023	1.006	0.988	0.8833	0.7794
	374	11	rs10898203	71203436	T	0.347, 0.304	1.22	0.1229	1.318	0.0722
	375	11	rs12288906	71203739	C	0.912, 0.889	0.7699	0.2083	0.6313	0.07646
	376	11	rs12807827	71203790	C	0.259, 0.225	1.203	0.1885	1.103	0.5691
	377	11	rs75398495	71203851	A	0.034, 0.020	1.719	0.1376	1.55	0.3803
	378	11	rs4944075	71204092	C	0.754, 0.675	0.6796	0.004932	0.7621	0.0998
	379	11	rs111650553	71204160	G	0.912, 0.889	0.7699	0.2083	0.6313	0.07646
	380	11	rs28823295	71205006	T	0.909, 0.886	0.7774	0.2203	0.622	0.06529
	381	11	rs28898287	71205082	G	0.912, 0.889	0.7699	0.2083	0.6313	0.07646
	382	11	rs117113111	71205094	G	0.013, 0.012	1.068	0.9038	1.057	0.9335
	383	11	rs78300366	71205514	G	0.355, 0.304	1.262	0.06965	1.36	0.04624
	384	11	rs12274363	71205570	C	0.023, 0.008	3.066	0.02038	4.128	0.102
	385	11	rs4944996	71205820	T	0.236, 0.195	1.27	0.1013	1.142	0.4647
	386	11	rs12575605	71206166	G	0.909, 0.886	0.7774	0.2203	0.622	0.06529
	387	11	rs12575622	71206366	G	0.909, 0.886	0.7774	0.2203	0.622	0.06529
	388	11	rs4944997	71206368	G	0.624, 0.538	0.6993	0.003974	0.6976	0.01702
	389	11	rs12577807	71206472	C	0.912, 0.889	0.7699	0.2083	0.6313	0.07646
	390	11	rs58878631	71206508	T	0.013, 0.012	1.068	0.9038	1.057	0.9335
	391	11	rs4944998	71207205	G	0.624, 0.539	0.7024	0.004452	0.7014	0.01923
	392	11	rs7130479	71207347	A	0.870, 0.864	0.9473	0.7635	0.7519	0.2173
	393	11	rs10160536	71207510	A	0.039, 0.022	1.791	0.08894	1.619	0.3197
	394	11	rs116997631	71207606	G	0.013, 0.012	1.068	0.9038	1.057	0.9335
	395	11	rs10160376	71207897	C	0.039, 0.022	1.791	0.08894	1.619	0.3197
	396	11	rs4944999	71207982	C	0.821, 0.768	0.7214	0.03397	0.8409	0.3533
	397	11	rs2298776	71208875	C	0.912, 0.889	0.7699	0.2083	0.6313	0.07646
	398	11	rs2298775	71208966	A	0.016, 0.013	1.176	0.7469	1.181	0.7958
	399	11	rs2298772	71209173	C	0.751, 0.673	0.6822	0.005245	0.7627	0.1001
	400	11	rs12286569	71209863	G	0.912, 0.889	0.7699	0.2083	0.6313	0.07646
	401	11	rs12286616	71209953	G	0.912, 0.889	0.7699	0.2083	0.6313	0.07646
	402	11	rs10898210	71210023	A	0.666, 0.563	0.6464	0.0005678	0.6741	0.00961
	403	11	rs11233933	71210070	T	0.347, 0.304	1.22	0.1229	1.318	0.0722
	404	11	rs10898211	71210677	C	0.355, 0.305	1.256	0.07605	1.36	0.04624
	405	11	rs75514745	71211301	T	0.039, 0.022	1.791	0.08894	1.619	0.3197
	406	11	rs4944076	71211654	A	0.645, 0.545	0.6597	0.0008927	0.6674	0.008088
	407	11	rs58615796	71211959	C	0.912, 0.889	0.7699	0.2083	0.6313	0.07646
	408	11	rs7129099	71212172	T	0.754, 0.674	0.6762	0.004387	0.7576	0.09319
	409	11	rs12277408	71212219	T	0.870, 0.864	0.9473	0.7635	0.7519	0.2173
	410	11	rs12295554	71212265	T	0.023, 0.008	3.066	0.02038	4.128	0.102
Block 12	411	4	rs2070741	72607678	T	0.935, 0.912	0.715	0.1565	0.8007	0.4119
	412	4	rs705117	72608115	C	0.236, 0.222	1.082	0.5846	0.9866	0.9424
Block 13	413	4	rs2282680	72608364	T	0.174, 0.171	1.018	0.9134	1.161	0.4108
	414	4	rs2282679	72608383	G	0.174, 0.171	1.018	0.9134	1.161	0.4108
	415	4	rs28421841	72608632	G	0.956, 0.954	0.9477	0.8552	1.479	0.2882
	416	4	rs2282678	72608792	G	0.054, 0.025	2.209	0.008483	1.466	0.3585
	417	4	rs80250535	72608928	G	0.987, 0.986	0.9015	0.8447	1.002	0.9978
	418	4	rs1491710	72609094	C	0.111, 0.085	1.35	0.1344	1.272	0.379
	419	4	rs3755967	72609398	T	0.174, 0.172	1.01	0.9518	1.145	0.4527
	420	4	rs73827381	72609839	T	0.057, 0.026	2.221	0.00676	1.333	0.4782
	421	4	rs147069174	72609934	T	0.054, 0.025	2.209	0.008483	1.466	0.3585
	422	4	rs13142062	72610021	C	0.492, 0.469	1.097	0.446	1.177	0.2598
	423	4	rs222047	72610208	A	0.479, 0.464	1.065	0.6047	1.122	0.4255
	424	4	rs73827382	72610545	A	0.054, 0.025	2.209	0.008483	1.466	0.3585
	425	4	rs222046	72610850	T	0.034, 0.033	1.018	0.9586	0.7348	0.4352
	426	4	rs16846912	72611215	G	0.054, 0.025	2.209	0.008483	1.466	0.3585
	427	4	rs222043	72611699	A	0.034, 0.033	1.018	0.9586	0.7348	0.4352
	428	4	rs73827383	72612234	A	0.096, 0.073	1.349	0.1623	1.407	0.2354
	429	4	rs222042	72612616	A	0.036, 0.033	1.099	0.7746	0.7835	0.5285
	430	4	rs12640179	72612687	C	0.938, 0.919	0.7565	0.2507	0.8061	0.449
	431	4	rs6845869	72612902	G	0.096, 0.073	1.349	0.1623	1.428	0.2146
	432	4	rs12644050	72612911	T	0.938, 0.919	0.7565	0.2507	0.8061	0.449
	433	4	rs6845925	72612975	A	0.098, 0.072	1.413	0.1048	1.502	0.1555
	434	4	rs705119	72613036	A	0.474, 0.453	1.091	0.4767	1.14	0.3714
	435	4	rs1491709	72613566	G	0.938, 0.919	0.7565	0.2507	0.8061	0.449
	436	4	rs844806	72613792	C	0.676, 0.663	0.9437	0.6547	0.9713	0.8443
	437	4	rs2298851	72613840	G	0.959, 0.957	0.9613	0.8965	1.514	0.2768
	438	4	rs705120	72614140	C	0.666, 0.651	0.9372	0.6135	0.9731	0.8531
	439	4	rs2298850	72614267	C	0.168, 0.168	1.004	0.9781	1.126	0.5142
	440	4	rs11723621	72615362	A	0.829, 0.827	0.984	0.9201	1.121	0.5252
	441	4	rs705121	72615833	G	0.671, 0.656	0.9335	0.5938	0.9651	0.81
	442	4	rs843005	72616327	T	0.604, 0.591	0.9469	0.6602	1.049	0.7454
	443	4	rs79176822	72616589	C	0.052, 0.019	2.858	0.001114	1.47	0.3578
	444	4	rs369091055	72616627	C	0.039, 0.033	1.181	0.606	0.7863	0.5343
	445	4	rs222040	72616932	A	0.604, 0.591	0.9469	0.6602	1.049	0.7454
	446	4	rs3775154	72617138	C	0.959, 0.956	0.9362	0.8274	1.514	0.2768
	447	4	rs1352846	72617775	A	0.826, 0.820	0.9574	0.7852	1.098	0.601
	448	4	rs4588	72618323	G	0.819, 0.817	0.9875	0.9363	1.127	0.4997
	449	4	rs7041	72618334	A	0.469, 0.450	1.078	0.5394	1.138	0.3764
	450	4	rs17830803	72618985	C	0.034, 0.033	1.018	0.9586	0.7348	0.4352
	451	4	rs16845007	72619148	C	0.054, 0.021	2.686	0.001495	1.513	0.3226
	452	4	rs7668653	72619798	A	0.054, 0.024	2.312	0.005731	1.466	0.3585
	453	4	rs16846943	72619996	C	0.091, 0.058	1.605	0.03563	1.048	0.8758
	454	4	rs200641845	72620895	T	0.785, 0.767	0.9023	0.4832	0.9091	0.5948
Block 14	455	4	rs222035	72621674	T	0.477, 0.450	1.112	0.3842	1.186	0.2443
	456	4	rs6446761	72621679	T	0.091, 0.058	1.605	0.03563	1.048	0.8758
	457	4	rs6817215	72621756	G	0.054, 0.023	2.425	0.00377	1.466	0.3585
	458	4	rs6822493	72621833	A	0.091, 0.058	1.605	0.03563	1.048	0.8758
	459	4	rs4752	72622566	G	0.054, 0.023	2.425	0.00377	1.466	0.3585
	460	4	rs4364228	72623347	G	0.091, 0.058	1.605	0.03563	1.048	0.8758
	461	4	rs10488854	72624135	T	0.049, 0.043	1.151	0.6236	1.675	0.1651
	462	4	rs1491719	72624501	C	0.083, 0.058	1.455	0.1054	0.9613	0.897
	463	4	rs7697091	72625097	C	0.308, 0.285	1.119	0.3946	1.049	0.7598
	464	4	rs565277381	72625772	T	0.990, 0.989	0.9382	0.9146	1.074	0.9268
	465	4	rs6857188	72625900	C	0.083, 0.058	1.455	0.1054	0.9613	0.897
	466	4	rs222001	72625963	G	0.088, 0.063	1.439	0.1056	1.055	0.8566
	467	4	rs222002	72626044	C	0.088, 0.066	1.362	0.1662	1.009	0.977
	468	4	rs222003	72626088	C	0.088, 0.063	1.439	0.1056	1.055	0.8566
	469	4	rs222004	72626103	A	0.453, 0.447	1.026	0.8337	1.076	0.6179
	470	4	rs60349934	72626488	T	0.938, 0.893	0.5529	0.01125	0.5011	0.01379
	471	4	rs222005	72626861	A	0.028, 0.017	1.742	0.1618	2.21	0.1373
	472	4	rs222006	72626999	T	0.028, 0.019	1.534	0.2714	1.896	0.2077
	473	4	rs188812	72627684	T	0.031, 0.018	1.785	0.1292	2.164	0.1298
Block 15	474	4	rs842998	72627797	G	0.225, 0.209	1.104	0.5006	0.9796	0.9165
	475	4	rs113574864	72628003	C	0.948, 0.897	0.4777	0.003072	0.4332	0.005323
	476	4	rs222007	72628223	G	0.031, 0.017	1.906	0.09464	2.335	0.1069
	477	4	rs403373	72628884	C	0.031, 0.017	1.906	0.09464	2.335	0.1069
	478	4	rs403376	72628886	A	0.031, 0.017	1.906	0.09464	2.335	0.1069
	479	4	rs2276461	72628969	G	0.891, 0.851	0.6973	0.05443	0.7163	0.1457
	480	4	rs56097748	72629669	T	0.979, 0.961	0.5267	0.1005	1.017	0.9316
	481	4	rs3775153	72630527	C	0.054, 0.044	1.246	0.4264	1.923	0.08528
	482	4	rs3775152	72630642	A	0.062, 0.050	1.269	0.3601	1.683	0.1327
	483	4	rs3737549	72631668	A	0.057, 0.044	1.309	0.3228	1.983	0.06874
	484	4	rs222009	72631735	T	0.052, 0.021	2.551	0.00302	1.348	0.4585
Block 16	485	4	rs222010	72631744	C	0.896, 0.876	0.8196	0.3073	0.589	0.03557
	486	4	rs222011	72631899	A	0.031, 0.018	1.785	0.1292	1.943	0.192
	487	4	rs222012	72631907	T	0.031, 0.018	1.785	0.1292	1.943	0.192
	488	4	rs72607828	72632406	C	0.948, 0.897	0.4777	0.003072	0.4332	0.005323
	489	4	rs9999252	72632407	A	0.057, 0.044	1.309	0.3228	1.983	0.06874
	490	4	rs705124	72632643	A	0.083, 0.038	2.318	0.0006974	1.682	0.1108
	491	4	rs222014	72632931	T	0.031, 0.017	1.906	0.09464	2.335	0.1069
Block 17	492	4	rs67573830	72633669	T	0.948, 0.897	0.4777	0.003072	0.4332	0.005323
	493	4	rs16846971	72633772	A	0.057, 0.044	1.309	0.3228	1.983	0.06874
	494	4	rs7697794	72634276	A	0.013, 0.010	1.308	0.6313	0.5958	0.4494
	495	4	rs4694431	72634343	C	0.948, 0.897	0.4777	0.003072	0.4332	0.005323
	496	4	rs4694432	72634383	A	0.948, 0.897	0.4777	0.003072	0.4332	0.005323
	497	4	rs222016	72634975	A	0.839, 0.812	0.8285	0.2469	0.8849	0.5502
	498	4	rs222017	72635512	A	0.031, 0.017	1.906	0.09464	2.335	0.1069
	499	4	rs2236743	72635759	C	0.044, 0.034	1.3	0.3927	2.553	0.02562
	500	4	rs222020	72636272	T	0.839, 0.812	0.8285	0.2469	0.8849	0.5502
	501	4	rs16846994	72636624	A	0.044, 0.034	1.3	0.3927	2.553	0.02562
Block 18	502	4	rs222023	72637080	G	0.881, 0.844	0.734	0.08823	0.7622	0.2209
	503	4	rs62302167	72639282	C	0.821, 0.812	0.9424	0.7067	1.051	0.7778
	504	4	rs1491717	72640443	G	0.031, 0.018	1.785	0.1292	1.943	0.192
	505	4	rs3775150	72640750	C	0.241, 0.227	1.079	0.5968	1.108	0.5395
	506	4	rs114289627	72640751	T	0.834, 0.830	0.9706	0.8545	1.05	0.7872
	507	4	rs1491718	72641279	C	0.031, 0.018	1.785	0.1292	1.943	0.192
	508	4	rs59241277	72641506	A	0.948, 0.896	0.472	0.002589	0.4333	0.005148
	509	4	rs111978854	72642367	C	0.979, 0.961	0.5267	0.1005	0.7622	0.2209
	510	4	rs76935357	72642648	C	0.044, 0.034	1.3	0.3927	2.553	0.02562
	511	4	rs1352843	72642954	C	0.031, 0.018	1.785	0.1292	1.943	0.192
	512	4	rs1155563	72643488	T	0.813, 0.802	0.9313	0.6461	1.024	0.8919
Block 19	513	4	rs222026	72643760	T	0.845, 0.811	0.7911	0.1528	0.8478	0.4202
	514	4	rs78044121	72644297	G	0.031, 0.018	1.785	0.1292	1.943	0.192
	515	4	rs28462324	72644604	A	0.044, 0.034	1.3	0.3927	2.553	0.02562
	516	4	rs28654796	72644858	G	0.047, 0.034	1.381	0.2849	2.747	0.01444
	517	4	rs222029	72644962	A	0.899, 0.849	0.6309	0.0161	0.5627	0.01631
Block 20	518	4	rs72607829	72645286	G	0.948, 0.896	0.472	0.002589	0.4332	0.005323
	519	4	rs66811958	72645806	G	0.873, 0.837	0.7447	0.09562	0.8205	0.3559
	520	4	rs28459715	72646140	A	0.873, 0.837	0.7447	0.09562	0.8205	0.3559
	521	4	rs182901986	72646441	G	0.938, 0.884	0.5058	0.003199	0.4969	0.009819
	522	4	rs222031	72646725	A	0.819, 0.788	0.8238	0.2109	0.8613	0.4264
	523	4	rs141153446	72646763	C	0.052, 0.021	2.551	0.00302	1.348	0.4585
	524	4	rs1352844	72647749	C	0.956, 0.955	0.972	0.9233	0.8743	0.7098
	525	4	rs1352845	72647762	A	0.821, 0.789	0.8148	0.1883	0.8531	0.3984
	526	4	rs2298849	72648851	A	0.821, 0.789	0.8148	0.1883	0.8531	0.3984
	527	4	rs221999	72649048	G	0.212, 0.204	1.051	0.7377	1.104	0.5673
	528	4	rs3733359	72649774	G	0.873, 0.837	0.7447	0.09562	0.8205	0.3559
	529	4	rs16847024	72650679	T	0.060, 0.047	1.272	0.3649	2.013	0.04575
	530	4	rs16847028	72651525	G	0.956, 0.955	0.972	0.9233	0.8743	0.7098
	531	4	rs16847031	72652957	G	0.920, 0.873	0.6006	0.01541	0.5725	0.02649
	532	4	rs6817912	72653705	C	0.938, 0.884	0.5058	0.003199	0.4969	0.009819
	533	4	rs16847036	72654225	A	0.920, 0.874	0.6067	0.01767	0.5725	0.02649
	534	4	rs16847039	72654267	C	0.876, 0.828	0.6827	0.03091	0.6398	0.03359
	535	4	rs705125	72654877	T	0.813, 0.778	0.8043	0.1545	0.8557	0.4031
	536	4	rs16847047	72655175	C	0.956, 0.955	0.972	0.9233	0.8743	0.7098
	537	4	rs72607830	72655295	G	0.938, 0.884	0.5058	0.003199	0.4969	0.009819
	538	4	rs10014541	72655916	G	0.047, 0.036	1.294	0.3884	2.357	0.0347
	539	4	rs843006	72656076	G	0.821, 0.781	0.7783	0.106	0.8324	0.3287
	540	4	rs843007	72656098	A	0.821, 0.781	0.7783	0.106	0.8324	0.3287
	541	4	rs843008	72656175	T	0.873, 0.826	0.6884	0.03332	0.6482	0.0384
	542	4	rs843009	72656255	G	0.821, 0.781	0.7783	0.106	0.8324	0.3287
	543	4	rs74469947	72656389	T	0.047, 0.036	1.294	0.3884	2.357	0.0347
	544	4	rs75336555	72657062	A	0.052, 0.021	2.551	0.00302	1.348	0.4585
	545	4	rs55815811	72657637	C	0.876, 0.829	0.6881	0.03464	0.6398	0.03359
	546	4	rs148568110	72657716	C	0.920, 0.874	0.6067	0.01767	0.5725	0.02649
	547	4	rs144627635	72657952	C	0.956, 0.955	0.972	0.9233	0.8743	0.7098
	548	4	rs843011	72658064	T	0.513, 0.507	0.975	0.835	1.021	0.8883
	549	4	rs140002632	72658267	T	0.956, 0.955	0.972	0.9233	0.8743	0.7098
	550	4	rs145479326	72658415	C	0.920, 0.874	0.6067	0.01767	0.5725	0.02649
	551	4	rs4519765	72659177	T	0.920, 0.874	0.6067	0.01767	0.5725	0.02649
	552	4	rs140763635	72660195	T	0.956, 0.955	0.972	0.9233	0.8743	0.7098
	553	4	rs2365083	72660548	A	0.821, 0.781	0.7783	0.106	0.8324	0.3287
	554	4	rs59431786	72660740	T	0.920, 0.874	0.6067	0.01767	0.5725	0.02649
	555	4	rs13148277	72661762	C	0.821, 0.781	0.7783	0.106	0.8324	0.3287
	556	4	rs115946499	72661907	C	0.956, 0.955	0.972	0.9233	0.8743	0.7098
	557	4	rs7671887	72662420	G	0.956, 0.955	0.972	0.9233	0.8743	0.7098
	558	4	rs139125797	72662491	G	0.920, 0.874	0.6067	0.01767	0.5725	0.02649
	559	4	rs57229309	72662995	C	0.920, 0.874	0.6067	0.01767	0.5725	0.02649
	560	4	rs10008328	72663118	T	0.047, 0.036	1.294	0.3884	2.357	0.0347
	561	4	rs66917719	72663170	G	0.920, 0.874	0.6067	0.01767	0.5725	0.02649
	562	4	rs67543584	72663276	T	0.920, 0.874	0.6067	0.01767	0.5725	0.02649
	563	4	rs74500260	72663435	G	0.052, 0.047	1.097	0.7395	0.9821	0.9582
	564	4	rs60335695	72664281	A	0.920, 0.874	0.6067	0.01767	0.5725	0.02649
	565	4	rs74706296	72664972	C	0.992, 0.986	0.5381	0.3279	0.1666	0.02464
	566	4	rs1907584	72665284	A	0.821, 0.781	0.7783	0.106	0.8324	0.3287
	567	4	rs115862008	72665892	T	0.047, 0.036	1.294	0.3884	2.357	0.0347
	568	4	rs113876500	72666339	G	0.930, 0.879	0.5442	0.005958	0.5315	0.01561
	569	4	rs16847050	72667331	C	0.956, 0.955	0.972	0.9233	0.8743	0.7098
	570	4	rs76035620	72667939	T	0.018, 0.004	4.165	0.01402	1.691	0.5293
	571	4	rs10024600	72668616	T	0.873, 0.827	0.6937	0.03727	0.6482	0.0384
	572	4	rs16847054	72668959	C	0.938, 0.884	0.5058	0.003199	0.4969	0.009819
	573	4	rs59662561	72669491	G	0.920, 0.874	0.6067	0.01767	0.5725	0.02649
	574	4	rs76781122	72669661	A	0.018, 0.018	1.027	0.9529	0.7308	0.5839
	575	4	rs35096193	72670093	A	0.280, 0.273	1.036	0.7917	1.079	0.6447
	576	4	rs1565572	72670191	A	0.767, 0.760	0.9654	0.806	0.903	0.5772
	577	4	rs114282916	72670422	G	0.956, 0.955	0.972	0.9233	0.8743	0.7098
	578	4	rs113387725	72670436	G	0.930, 0.879	0.5442	0.005958	0.5315	0.01561

## Sheet: Supplementary Table 2
#	CHR	SNP	Minor Allele	Major Allele	Case	Control
1	11	rs11023373	C	G	0/5/188	4/23/426
2	11	rs11023374	C	T	8/55/130	22/147/284
3	11	rs7935792	C	A	3/33/157	7/84/362
4	11	rs7936142	T	A	3/34/156	7/85/361
5	11	rs1993116	A	G	27/91/75	56/205/192
6	11	rs10500804	G	T	32/83/78	79/209/165
7	11	rs7129781	C	T	3/33/157	7/84/362
8	11	rs10766196	G	A	32/83/78	79/209/165
9	11	rs12794714	A	G	32/83/78	79/209/165
10	12	rs11574139	A	T	0/8/185	0/17/436
11	12	rs2853563	T	C	0/10/183	1/19/433
12	12	rs2853562	T	A	49/90/54	113/227/113
13	12	rs11574129	G	A	0/3/190	1/17/435
14	12	rs3858733	G	T	0/8/185	0/16/437
15	12	rs3847987	A	C	3/33/157	7/72/374
16	12	rs11574119	C	G	0/8/185	0/17/436
17	12	rs739837	T	G	53/88/52	107/232/114
18	12	rs731236	G	A	22/77/94	37/186/230
19	12	rs7975232	A	C	53/89/51	107/233/113
20	12	rs11574114	T	C	0/10/183	0/20/433
21	12	rs11574113	G	C	2/33/158	5/69/379
22	12	rs10875692	T	C	0/2/191	0/10/443
23	12	rs757343	T	C	3/33/157	7/72/374
24	12	rs1544410	T	C	20/76/97	37/189/227
25	12	rs55748765	T	C	0/13/180	1/23/429
26	12	rs10783217	A	G	43/89/61	101/224/128
27	12	rs2238141	T	C	49/92/52	95/236/122
28	12	rs2525044	A	G	43/89/61	101/224/128
29	12	rs7139204	C	G	50/91/52	95/235/123
30	12	rs12299534	A	G	0/7/186	0/9/444
31	12	rs12314197	G	A	0/10/183	0/11/442
32	12	rs7962898	T	C	40/88/65	86/225/142
33	12	rs58789572	T	C	0/11/182	1/20/432
34	12	rs7963776	A	G	50/91/52	95/235/123
35	12	rs4760732	T	C	49/91/53	95/235/123
36	12	rs4760733	G	A	48/91/54	95/233/125
37	12	rs7967152	C	A	51/90/52	101/234/118
38	12	rs2239185	A	G	53/89/51	105/235/113
39	12	rs2239184	A	G	53/90/50	105/236/112
40	12	rs7971418	A	C	53/89/51	101/235/117
41	12	rs7975128	A	G	20/77/96	37/188/228
42	12	rs79355871	C	A	0/6/187	0/9/444
43	12	rs11168264	G	A	0/7/186	0/9/444
44	12	rs113322950	C	T	0/8/185	0/8/445
45	12	rs7296204	G	A	43/91/59	101/224/128
46	12	rs7316602	C	T	0/9/184	0/12/441
47	12	rs11168265	T	C	20/77/96	38/195/220
48	12	rs7305032	G	A	43/92/58	102/227/124
49	12	rs11168266	T	C	50/90/53	98/228/127
50	12	rs11168267	A	G	3/28/162	5/59/389
51	12	rs11168268	G	A	50/89/54	112/230/111
52	12	rs2238140	A	G	50/85/58	96/224/133
53	12	rs2248098	G	A	50/85/58	96/227/130
54	12	rs2283344	C	T	51/90/52	96/230/127
55	12	rs12370156	T	C	50/85/58	96/227/130
56	12	rs117913411	A	T	1/6/186	0/28/425
57	12	rs987849	G	A	40/93/60	100/228/125
58	12	rs2283343	A	G	50/84/59	95/225/133
59	12	rs2239182	C	T	51/85/57	101/214/138
62	12	rs2239181	C	A	6/43/144	14/101/338
63	12	rs2239180	G	C	6/43/144	14/101/338
64	12	rs2238139	G	A	2/15/176	0/24/429
66	12	rs2239179	C	T	39/84/70	76/205/172
67	12	rs12717991	T	C	43/80/70	118/201/134
68	12	rs7965360	A	G	2/25/166	1/41/411
69	12	rs7968852	A	G	37/91/65	77/207/169
70	12	rs116886958	A	C	0/6/187	0/25/428
71	12	rs7308350	A	C	44/80/69	118/206/129
72	12	rs12721370	A	C	6/43/144	13/103/337
73	12	rs886441	G	A	3/23/167	2/45/406
74	12	rs1808208	G	A	1/12/180	0/21/432
75	12	rs73109883	A	G	7/46/140	25/129/299
77	12	rs2238138	A	G	23/77/93	38/168/247
78	12	rs2238137	T	C	1/29/163	9/83/361
81	12	rs3819545	G	A	46/82/65	125/201/127
83	12	rs6580641	C	T	2/30/161	5/78/370
84	12	rs12721396	A	G	44/81/68	124/199/130
85	12	rs3782905	C	G	22/77/94	38/164/251
87	12	rs12314200	C	T	23/79/91	40/166/247
89	12	rs7311713	T	G	23/79/91	41/166/246
90	12	rs11168274	T	C	5/51/137	11/109/333
91	12	rs181665806	T	G	1/4/188	0/7/446
92	12	rs12721397	G	A	6/47/140	14/110/329
94	12	rs10875693	A	T	9/58/126	11/128/314
95	12	rs7974353	T	C	1/5/187	0/11/442
97	12	rs7974708	C	T	9/59/125	12/122/319
98	12	rs11168275	C	T	9/59/125	32/134/287
99	12	rs11574050	A	G	0/6/187	1/10/442
100	12	rs10783218	A	G	1/26/166	1/41/411
101	12	rs2228570	A	G	1/37/155	12/94/347
102	12	rs2408876	C	T	36/94/63	94/209/150
103	12	rs2254210	A	G	16/68/109	20/168/265
104	12	rs2408877	T	A	3/57/133	18/147/288
105	12	rs7297462	C	T	0/6/187	0/11/442
106	12	rs113241964	C	T	17/84/92	38/191/224
107	12	rs12721373	A	T	0/3/190	0/18/435
108	12	rs11574044	C	A	3/53/137	11/116/326
109	12	rs11574042	G	C	0/13/180	0/16/437
110	12	rs11574039	A	G	0/2/191	0/12/441
111	12	rs2238136	T	C	5/40/148	7/122/324
112	12	rs1989969	A	G	28/91/74	42/218/193
113	12	rs2238135	G	C	9/61/123	18/152/283
114	12	rs2853564	G	A	18/81/94	34/200/219
115	12	rs7965266	T	A	18/86/89	37/215/201
116	12	rs7965274	T	C	18/86/89	37/215/201
117	12	rs12321826	T	C	0/5/188	0/12/441
118	12	rs7979131	G	T	19/87/87	38/213/202
119	12	rs4760648	T	C	39/93/61	97/212/144
120	12	rs4760649	A	G	26/92/75	89/205/159
121	12	rs2853561	C	T	45/98/50	110/221/122
122	12	rs74085273	T	C	0/8/185	0/4/449
123	12	rs10875694	A	T	3/32/158	4/90/359
124	12	rs12298585	G	C	4/46/143	7/125/321
125	12	rs11168283	T	C	26/92/75	89/205/159
126	12	rs2853559	A	G	23/84/86	41/215/197
127	12	rs12721375	A	G	0/16/177	0/52/401
128	12	rs11168284	G	A	36/95/62	92/209/152
129	12	rs78463064	T	C	0/9/184	0/5/448
130	12	rs7965943	G	T	44/85/64	68/234/151
131	12	rs2853566	G	A	15/87/91	41/198/214
132	12	rs11168286	A	G	0/12/181	0/28/425
133	12	rs4760650	T	G	28/81/84	72/199/182
134	12	rs7966244	T	A	1/24/168	3/39/411
135	12	rs12302580	C	G	2/10/181	0/10/443
136	12	rs59128934	G	T	0/4/189	0/8/445
137	12	rs3922882	G	C	6/60/127	13/146/294
138	12	rs11168287	G	A	35/94/64	79/242/132
139	12	rs4328262	G	T	20/85/88	39/231/183
140	12	rs188461488	T	C	0/2/191	0/13/440
141	12	rs112083780	G	C	0/17/176	2/38/413
142	12	rs4334089	A	G	22/81/90	50/181/222
143	12	rs4237855	G	A	29/87/77	61/246/146
144	12	rs5013378	A	G	21/81/91	46/179/228
145	12	rs4341603	T	G	21/81/91	46/179/228
146	12	rs11574027	A	C	0/15/178	2/56/395
147	12	rs11168288	A	G	0/5/188	0/11/442
148	12	rs11574026	A	G	0/8/185	0/15/438
149	12	rs7965397	G	T	29/79/85	55/236/162
150	12	rs3890734	A	G	7/56/130	15/139/299
151	12	rs3890733	T	C	7/56/130	15/139/299
152	12	rs112892098	T	C	0/26/167	2/51/400
153	12	rs111336890	C	T	0/29/164	2/53/398
154	12	rs7302235	C	T	20/79/94	44/181/228
155	12	rs58379944	G	A	0/21/172	2/63/388
156	12	rs10875695	A	C	20/80/93	44/181/228
157	12	rs112884497	C	A	0/24/169	2/47/404
158	12	rs11168292	G	C	7/61/125	16/141/296
159	12	rs11168293	T	G	7/61/125	17/144/292
160	12	rs60556433	A	G	0/5/188	0/11/442
161	12	rs4760655	G	A	20/81/92	35/215/203
162	12	rs17882106	A	G	0/7/186	0/13/440
163	12	rs7136534	T	C	7/61/125	18/159/276
164	12	rs12581281	T	C	0/16/177	2/59/392
165	12	rs57946627	C	T	0/6/187	0/7/446
166	12	rs12721377	C	T	0/24/169	2/47/404
167	12	rs10783219	T	A	20/80/93	35/214/204
168	12	rs10083198	C	T	31/109/53	96/206/151
169	12	rs11574024	T	G	0/3/190	0/13/440
170	12	rs7299460	T	C	33/107/53	98/208/147
171	12	rs4760658	G	A	7/62/124	17/144/292
172	12	rs11574018	C	T	0/1/192	0/15/438
174	12	rs11574013	A	G	0/4/189	0/7/446
175	12	rs11574012	G	A	0/15/178	2/60/391
176	11	rs7690	T	C	13/75/105	56/189/208
177	11	rs1044535	G	A	13/82/98	63/189/201
178	11	rs1790345	A	G	41/86/66	86/205/162
179	11	rs909217	A	G	20/67/106	32/148/273
180	11	rs760241	A	G	13/81/99	62/188/203
181	11	rs75225632	A	G	0/5/188	0/11/442
182	11	rs1792268	G	A	13/83/97	63/190/200
183	11	rs78357029	A	C	0/5/188	0/11/442
184	11	rs79209836	A	G	0/5/188	0/11/442
185	11	rs1790330	T	C	41/86/66	86/205/162
186	11	rs1790329	A	G	13/80/100	62/187/204
187	11	rs1790328	A	G	41/86/66	86/205/162
188	11	rs1790327	T	G	13/80/100	62/187/204
189	11	rs949176	A	G	13/75/105	56/189/208
190	11	rs1790326	G	A	13/81/99	62/188/203
191	11	rs1792265	C	T	13/83/97	63/190/200
192	11	rs28364773	T	C	0/7/186	0/14/439
193	11	rs2852853	T	C	20/67/106	32/147/274
194	11	rs1792264	T	C	41/86/66	86/205/162
195	11	rs1790325	C	T	13/83/97	63/190/200
196	11	rs1790324	G	T	44/85/64	87/212/154
197	11	rs28364772	A	G	0/7/186	0/14/439
198	11	rs1630498	C	A	41/86/66	86/205/162
199	11	rs59157735	C	T	0/5/188	0/11/442
200	11	rs10898144	T	A	46/89/58	90/220/143
201	11	rs736894	T	C	44/85/64	87/212/154
202	11	rs949177	A	G	12/72/109	54/187/212
203	11	rs11603330	A	C	18/63/112	29/142/282
204	11	rs78415897	T	C	0/5/188	0/11/442
205	11	rs11606033	G	A	22/66/105	30/149/274
206	11	rs12422045	A	G	18/63/112	29/142/282
207	11	rs4316537	A	G	1/35/157	6/100/347
208	11	rs1790334	A	G	12/72/109	55/185/213
209	11	rs1044482	T	C	22/66/105	30/149/274
210	11	rs2851693	A	G	12/72/109	55/185/213
211	11	rs12573951	G	A	0/21/172	2/65/386
213	11	rs12789751	A	G	19/62/112	28/150/275
214	11	rs12791871	C	A	19/62/112	28/150/275
215	11	rs4488226	A	T	19/62/112	28/150/275
216	11	rs1792315	T	C	41/86/66	86/205/162
217	11	rs7944926	G	A	19/62/112	28/150/275
218	11	rs1790373	A	G	12/72/109	54/187/212
219	11	rs12792306	C	T	20/70/103	32/153/268
220	11	rs12785878	T	G	19/62/112	28/150/275
221	11	rs4944955	T	C	20/70/103	32/153/268
222	11	rs4944956	T	C	20/70/103	32/153/268
223	11	rs1792316	A	C	12/72/109	55/186/212
224	11	rs4944957	G	A	23/71/99	35/152/266
225	11	rs4944958	G	A	19/62/112	28/150/275
226	11	rs4944959	C	T	19/62/112	28/150/275
227	11	rs118169301	T	C	0/5/188	0/11/442
228	11	rs12793224	A	G	19/62/112	28/150/275
229	11	rs12794668	T	C	19/62/112	28/150/275
230	11	rs56855873	A	G	0/5/188	0/11/442
231	11	rs59948897	A	G	0/5/188	0/11/442
232	11	rs2276360	C	G	20/69/104	32/153/268
233	11	rs2276361	G	A	20/70/103	32/153/268
234	11	rs113522146	A	G	1/4/188	0/11/442
235	11	rs7938885	C	T	19/70/104	30/154/269
236	11	rs12790010	C	T	19/62/112	28/150/275
237	11	rs12806844	A	G	19/62/112	28/150/275
238	11	rs12808368	T	C	19/62/112	28/151/274
239	11	rs12790558	C	T	19/62/112	28/150/275
240	11	rs12800438	A	G	19/70/104	30/154/269
241	11	rs11233744	T	C	4/46/143	9/115/329
242	11	rs12807718	C	T	19/70/104	30/154/269
243	11	rs11233746	G	A	23/71/99	35/152/266
244	11	rs11233747	A	G	19/62/112	28/150/275
245	11	rs191676453	A	G	1/4/188	0/11/442
246	11	rs2040323	C	A	22/72/99	34/153/266
247	11	rs1792319	G	C	12/73/108	55/186/212
248	11	rs4423214	T	C	19/70/104	30/154/269
249	11	rs11600569	G	C	19/61/113	28/148/277
250	11	rs2276362	G	A	19/69/105	30/153/270
251	11	rs1629220	T	C	41/86/66	86/205/162
252	11	rs142902943	G	A	41/86/66	86/205/162
253	11	rs12225516	A	G	0/9/184	1/19/433
254	11	rs1792224	T	C	41/86/66	86/205/162
255	11	rs1792225	T	C	12/72/109	54/187/212
256	11	rs1792226	T	C	41/86/66	86/205/162
257	11	rs1790344	G	A	41/86/66	86/205/162
258	11	rs1790343	C	T	41/86/66	86/205/162
259	11	rs1792227	G	A	41/86/66	86/205/162
260	11	rs1790341	C	T	41/86/66	86/205/162
261	11	rs1540127	A	G	41/86/66	86/205/162
262	11	rs1792229	G	A	41/86/66	86/205/162
263	11	rs1626291	T	C	12/77/104	60/185/208
264	11	rs2511010	A	G	41/86/66	86/205/162
265	11	rs12224205	G	A	41/86/66	87/207/159
267	11	rs117526565	C	T	0/5/188	0/11/442
268	11	rs144306552	C	G	0/7/186	0/9/444
269	11	rs79078920	C	A	0/5/188	0/11/442
270	11	rs1792235	T	C	41/86/66	86/205/162
271	11	rs1619577	T	C	41/86/66	86/205/162
272	11	rs57615441	T	C	0/12/181	0/17/436
273	11	rs1792234	C	T	41/86/66	86/205/162
274	11	rs1792233	A	G	41/86/66	86/205/162
276	11	rs1792231	A	G	41/86/66	86/205/162
277	11	rs1790339	A	C	41/86/66	86/205/162
278	11	rs11233800	A	G	10/40/143	11/84/358
281	11	rs4435028	A	C	41/86/66	86/205/162
282	11	rs2282618	T	C	13/77/103	57/191/205
283	11	rs2282617	A	G	12/72/109	54/187/212
284	11	rs4616066	A	G	41/86/66	86/205/162
285	11	rs4402322	G	C	41/86/66	86/205/162
286	11	rs7935125	A	C	19/62/112	28/148/277
287	11	rs2276358	A	G	41/86/66	86/205/162
288	11	rs1123007	A	G	41/85/67	86/205/162
289	11	rs2276355	A	G	0/5/188	0/11/442
290	11	rs2276354	T	C	12/72/109	54/187/212
291	11	rs2186778	T	C	13/77/103	57/191/205
292	11	rs3819215	A	G	0/5/188	0/11/442
293	11	rs732934	A	G	19/61/113	28/147/278
294	11	rs3794057	A	G	41/86/66	86/205/162
295	11	rs2017686	G	C	41/86/66	86/205/162
296	11	rs4944062	T	G	19/69/105	30/154/269
297	11	rs75075146	T	C	0/5/188	0/11/442
298	11	rs3794059	T	C	0/14/179	0/19/434
299	11	rs3794060	T	C	19/61/113	28/148/277
300	11	rs3794061	A	G	0/14/179	0/19/434
301	11	rs3794062	T	A	1/32/160	6/90/357
302	11	rs3794063	T	C	0/5/188	0/11/442
303	11	rs3794064	A	G	1/32/160	6/90/357
304	11	rs3794065	G	A	12/72/109	54/187/212
305	11	rs79223860	G	A	10/40/143	11/84/358
306	11	rs10898186	A	G	28/82/83	53/172/228
307	11	rs11233868	A	C	1/32/160	6/90/357
308	11	rs28722015	C	T	2/45/146	8/106/339
309	11	rs2276353	T	C	12/72/109	54/187/212
310	11	rs79319282	G	A	1/32/160	6/90/357
311	11	rs7123973	A	G	12/69/112	53/184/216
312	11	rs112580256	A	G	1/32/160	6/91/356
313	11	rs75665090	G	C	0/12/181	0/17/436
314	11	rs4944063	A	G	12/72/109	54/187/212
315	11	rs4944064	T	C	12/72/109	54/187/212
316	11	rs117980915	T	C	0/5/188	0/11/442
317	11	rs12574206	C	G	1/32/160	6/90/357
318	11	rs12285566	T	C	0/14/179	0/19/434
319	11	rs74471702	A	G	5/55/133	12/124/317
320	11	rs7120978	T	C	1/32/160	6/90/357
321	11	rs7121106	T	C	1/32/160	6/90/357
322	11	rs3763859	A	C	12/72/109	54/187/212
323	11	rs3763860	T	G	12/72/109	54/187/212
324	11	rs57500217	A	G	1/32/160	6/90/357
325	11	rs59487812	G	A	1/32/160	6/90/357
326	11	rs59379414	A	C	1/32/160	6/90/357
327	11	rs3814731	T	C	12/72/109	54/187/212
328	11	rs78434528	C	T	0/11/182	0/37/416
329	11	rs3814732	T	C	0/14/179	0/19/434
330	11	rs3814733	A	G	1/32/160	6/90/357
331	11	rs3814734	A	G	12/72/109	54/187/212
332	11	rs7949129	C	G	27/80/86	50/175/228
333	11	rs6592154	A	G	12/72/109	54/186/213
334	11	rs7129044	T	C	1/32/160	6/90/357
335	11	rs7114525	G	A	1/32/160	6/90/357
336	11	rs12275635	A	G	1/32/160	6/90/357
337	11	rs12275636	T	G	1/32/160	6/90/357
338	11	rs12275637	A	G	0/14/179	0/19/434
339	11	rs10751102	A	G	12/72/109	54/186/213
340	11	rs11600355	C	T	19/62/112	28/148/277
341	11	rs7943296	G	T	1/32/160	6/90/357
342	11	rs3794066	A	G	12/72/109	54/187/212
343	11	rs3794067	G	A	12/71/110	54/186/213
344	11	rs3794068	A	G	0/5/188	0/11/442
345	11	rs3829251	A	G	27/83/83	50/175/228
346	11	rs10898191	A	G	27/85/81	51/176/226
347	11	rs12273154	C	T	1/32/160	6/90/357
348	11	rs11607157	T	C	0/4/189	0/16/437
349	11	rs79972928	A	G	0/5/188	0/11/442
350	11	rs61440863	A	G	0/14/179	0/19/434
351	11	rs7952035	C	T	1/32/160	6/90/357
352	11	rs10898193	T	C	27/83/83	51/174/228
353	11	rs74576289	T	C	1/32/160	6/90/357
354	11	rs4944979	T	G	25/94/74	110/197/146
355	11	rs77980516	C	T	1/32/160	6/90/357
356	11	rs79771233	A	G	1/32/160	6/90/357
357	11	rs7120029	A	G	29/85/79	53/178/222
358	11	rs12574554	T	C	1/32/160	6/90/357
359	11	rs12576621	A	G	1/32/160	6/90/357
360	11	rs57197278	A	C	1/32/160	6/90/357
361	11	rs57557229	T	C	1/32/160	6/90/357
362	11	rs10898200	G	A	25/94/74	109/198/146
363	11	rs7113783	A	G	12/71/110	54/186/213
364	11	rs949178	T	C	12/71/110	54/186/213
365	11	rs1893058	C	T	1/32/160	6/90/357
366	11	rs57174491	C	G	0/5/188	0/11/442
367	11	rs116763380	A	T	3/31/159	6/90/357
368	11	rs74327815	G	A	3/31/159	6/90/357
369	11	rs753352	T	A	1/32/160	6/90/357
370	11	rs10898201	A	C	27/85/81	51/184/218
371	11	rs75165647	T	C	1/32/160	6/89/358
372	11	rs78295954	T	G	0/15/178	0/20/433
373	11	rs79021460	A	G	0/9/184	1/19/433
374	11	rs10898203	T	C	27/80/86	50/175/228
375	11	rs12288906	T	C	1/32/160	6/89/358
376	11	rs12807827	C	A	19/62/112	28/148/277
377	11	rs75398495	A	G	0/13/180	0/18/435
378	11	rs4944075	T	C	12/71/110	54/186/213
379	11	rs111650553	A	G	1/32/160	6/89/358
380	11	rs28823295	C	T	1/33/159	6/91/356
381	11	rs28898287	A	G	1/32/160	6/89/358
382	11	rs117113111	G	T	0/5/188	0/11/442
383	11	rs78300366	G	A	27/83/83	50/175/228
384	11	rs12274363	C	T	0/9/184	0/7/446
385	11	rs4944996	T	C	15/61/117	20/137/296
386	11	rs12575605	A	G	1/33/159	6/91/356
387	11	rs12575622	C	G	1/33/159	6/91/356
388	11	rs4944997	A	G	25/95/73	110/199/144
389	11	rs12577807	A	C	1/32/160	6/89/358
390	11	rs58878631	T	C	0/5/188	0/11/442
391	11	rs4944998	C	G	25/95/73	109/200/144
392	11	rs7130479	G	A	2/46/145	8/107/338
393	11	rs10160536	A	G	0/15/178	0/20/433
394	11	rs116997631	G	A	0/5/188	0/11/442
395	11	rs10160376	C	A	0/15/178	0/20/433
396	11	rs4944999	T	C	9/51/133	28/154/271
397	11	rs2298776	T	C	1/32/160	6/89/358
398	11	rs2298775	A	G	0/6/187	0/12/441
399	11	rs2298772	T	C	12/72/109	56/184/213
400	11	rs12286569	A	G	1/32/160	6/89/358
401	11	rs12286616	T	G	1/32/160	6/89/358
402	11	rs10898210	G	A	21/87/85	100/196/157
403	11	rs11233933	T	C	27/80/86	50/175/228
404	11	rs10898211	C	T	27/83/83	51/174/228
405	11	rs75514745	T	C	0/15/178	0/20/433
406	11	rs4944076	G	A	22/93/78	107/198/148
407	11	rs58615796	A	C	1/32/160	6/89/358
408	11	rs7129099	A	T	12/71/110	54/187/212
409	11	rs12277408	C	T	2/46/145	8/107/338
410	11	rs12295554	T	C	0/9/184	0/7/446
411	4	rs2070741	G	T	2/21/170	4/72/377
412	4	rs705117	C	T	14/63/116	27/147/279
413	4	rs2282680	T	C	11/45/137	16/123/314
414	4	rs2282679	G	T	11/45/137	16/123/314
415	4	rs28421841	A	G	0/17/176	2/38/413
416	4	rs2282678	G	A	1/19/173	1/21/431
417	4	rs80250535	T	G	0/5/188	0/13/440
418	4	rs1491710	C	A	6/31/156	3/71/379
419	4	rs3755967	T	C	11/45/137	17/122/314
420	4	rs73827381	T	G	1/20/172	1/22/430
421	4	rs147069174	T	C	1/19/173	1/21/431
422	4	rs13142062	C	A	53/84/56	111/203/139
423	4	rs222047	A	C	51/83/59	108/204/141
424	4	rs73827382	A	G	1/19/173	1/21/431
425	4	rs222046	T	C	0/13/180	3/24/426
426	4	rs16846912	G	A	1/19/173	1/21/431
427	4	rs222043	A	G	0/13/180	3/24/426
428	4	rs73827383	A	G	5/27/161	3/60/390
429	4	rs222042	A	G	0/14/179	3/24/426
430	4	rs12640179	G	C	2/20/171	2/69/382
431	4	rs6845869	G	T	5/27/161	3/60/390
432	4	rs12644050	C	T	2/20/171	2/69/382
433	4	rs6845925	A	T	5/28/160	3/59/391
434	4	rs705119	A	C	48/87/58	101/208/144
435	4	rs1491709	A	G	2/20/171	2/69/382
436	4	rs844806	T	C	28/69/96	52/201/200
437	4	rs2298851	A	G	0/16/177	2/35/416
438	4	rs705120	A	C	30/69/94	55/206/192
439	4	rs2298850	C	G	11/43/139	15/122/316
440	4	rs11723621	G	A	11/44/138	17/123/313
441	4	rs705121	A	G	29/69/95	55/202/196
442	4	rs843005	C	T	36/81/76	79/213/161
443	4	rs79176822	C	G	1/18/174	1/15/437
444	4	rs369091055	C	A	0/15/178	3/24/426
445	4	rs222040	G	A	36/81/76	79/213/161
446	4	rs3775154	G	C	0/16/177	2/36/415
447	4	rs1352846	G	A	11/45/137	18/127/308
448	4	rs4588	T	G	11/48/134	19/128/306
449	4	rs7041	A	C	48/85/60	100/208/145
450	4	rs17830803	C	G	0/13/180	3/24/426
451	4	rs16845007	C	T	1/19/173	1/17/435
452	4	rs7668653	A	G	1/19/173	1/20/432
453	4	rs16846943	C	A	1/33/159	4/45/404
454	4	rs200641845	A	T	10/63/120	24/163/266
455	4	rs222035	T	G	49/86/58	101/206/146
456	4	rs6446761	T	C	1/33/159	4/45/404
457	4	rs6817215	G	A	1/19/173	1/19/433
458	4	rs6822493	A	T	1/33/159	4/45/404
459	4	rs4752	G	A	1/19/173	1/19/433
460	4	rs4364228	G	A	1/33/159	4/45/404
461	4	rs10488854	T	C	0/19/174	2/35/416
462	4	rs1491719	C	T	1/30/162	4/45/404
463	4	rs7697091	C	A	21/77/95	37/184/232
464	4	rs565277381	G	T	0/4/189	0/10/443
465	4	rs6857188	C	A	1/30/162	4/45/404
466	4	rs222001	G	T	2/30/161	4/49/400
467	4	rs222002	C	A	2/30/161	4/52/397
468	4	rs222003	C	G	2/30/161	4/49/400
469	4	rs222004	A	T	45/85/63	98/209/146
470	4	rs60349934	C	T	1/22/170	3/91/359
471	4	rs222005	A	T	0/11/182	0/15/438
472	4	rs222006	T	C	0/11/182	0/17/436
473	4	rs188812	T	A	0/12/181	0/16/437
474	4	rs842998	G	C	12/63/118	20/149/284
475	4	rs113574864	T	C	1/18/174	3/87/363
476	4	rs222007	G	A	0/12/181	0/15/438
477	4	rs403373	C	T	0/12/181	0/15/438
478	4	rs403376	A	T	0/12/181	0/15/438
479	4	rs2276461	A	G	4/34/155	14/107/332
480	4	rs56097748	C	T	0/8/185	4/27/422
481	4	rs3775153	C	G	0/21/172	2/36/415
482	4	rs3775152	A	C	0/24/169	3/39/411
483	4	rs3737549	A	G	0/22/171	2/36/415
484	4	rs222009	T	C	1/18/174	1/17/435
485	4	rs222010	T	C	2/36/155	5/102/346
486	4	rs222011	A	C	0/12/181	0/16/437
487	4	rs222012	T	G	0/12/181	0/16/437
488	4	rs72607828	T	C	1/18/174	3/87/363
489	4	rs9999252	A	G	0/22/171	2/36/415
490	4	rs705124	A	G	1/30/162	1/32/420
491	4	rs222014	T	C	0/12/181	0/15/438
492	4	rs67573830	C	T	1/18/174	3/87/363
493	4	rs16846971	A	T	0/22/171	2/36/415
494	4	rs7697794	A	C	0/5/188	1/7/445
495	4	rs4694431	T	C	1/18/174	3/87/363
496	4	rs4694432	G	A	1/18/174	3/87/363
497	4	rs222016	G	A	4/54/135	18/134/301
498	4	rs222017	A	T	0/12/181	0/15/438
499	4	rs2236743	C	G	0/17/176	1/29/423
500	4	rs222020	C	T	4/54/135	18/134/301
501	4	rs16846994	A	G	0/17/176	1/29/423
502	4	rs222023	A	G	4/38/151	16/109/328
503	4	rs62302167	T	C	11/47/135	18/134/301
504	4	rs1491717	G	T	0/12/181	0/16/437
505	4	rs3775150	C	T	16/61/116	25/156/272
506	4	rs114289627	C	T	11/42/140	14/126/313
507	4	rs1491718	C	T	0/12/181	0/16/437
508	4	rs59241277	G	A	1/18/174	4/86/363
509	4	rs111978854	T	C	0/8/185	4/27/422
510	4	rs76935357	C	T	0/17/176	1/29/423
511	4	rs1352843	C	T	0/12/181	0/16/437
512	4	rs1155563	C	T	11/50/132	19/141/293
513	4	rs222026	A	T	4/52/137	19/133/301
514	4	rs78044121	G	A	0/12/181	0/16/437
515	4	rs28462324	A	G	0/17/176	1/29/423
516	4	rs28654796	G	A	0/18/175	1/29/423
517	4	rs222029	G	A	1/37/155	11/115/327
518	4	rs72607829	A	G	1/18/174	3/88/362
519	4	rs66811958	A	G	5/39/149	21/106/326
520	4	rs28459715	G	A	5/39/149	21/106/326
521	4	rs182901986	A	G	2/20/171	6/93/354
522	4	rs222031	G	A	6/58/129	28/136/289
523	4	rs141153446	C	T	1/18/174	1/17/435
524	4	rs1352844	T	C	0/17/176	4/33/416
525	4	rs1352845	G	A	6/57/130	28/135/290
526	4	rs2298849	G	A	6/57/130	28/135/290
527	4	rs221999	G	A	12/58/123	18/149/286
528	4	rs3733359	A	G	5/39/149	21/106/326
529	4	rs16847024	T	C	0/23/170	2/39/412
530	4	rs16847028	A	G	0/17/176	4/33/416
531	4	rs16847031	A	G	2/27/164	10/95/348
532	4	rs6817912	T	C	2/20/171	6/93/354
533	4	rs16847036	G	A	2/27/164	9/96/348
534	4	rs16847039	T	C	3/42/148	17/122/314
535	4	rs705125	G	T	6/60/127	30/141/282
536	4	rs16847047	T	C	0/17/176	4/33/416
537	4	rs72607830	C	G	2/20/171	6/93/354
538	4	rs10014541	G	T	0/18/175	1/31/421
539	4	rs843006	T	G	6/57/130	30/138/285
540	4	rs843007	G	A	6/57/130	30/138/285
541	4	rs843008	G	T	3/43/147	17/124/312
542	4	rs843009	T	G	6/57/130	30/138/285
543	4	rs74469947	T	G	0/18/175	1/31/421
544	4	rs75336555	A	T	1/18/174	1/17/435
545	4	rs55815811	G	C	3/42/148	16/123/314
546	4	rs148568110	T	C	2/27/164	9/96/348
547	4	rs144627635	T	C	0/17/176	4/33/416
548	4	rs843011	A	T	50/88/55	119/209/125
549	4	rs140002632	G	T	0/17/176	4/33/416
550	4	rs145479326	T	C	2/27/164	9/96/348
551	4	rs4519765	C	T	2/27/164	9/96/348
552	4	rs140763635	C	T	0/17/176	4/33/416
553	4	rs2365083	G	A	6/57/130	30/138/285
554	4	rs59431786	C	T	2/27/164	9/96/348
555	4	rs13148277	T	C	6/57/130	30/138/285
556	4	rs115946499	T	C	0/17/176	4/33/416
557	4	rs7671887	A	G	0/17/176	4/33/416
558	4	rs139125797	A	G	2/27/164	9/96/348
559	4	rs57229309	T	C	2/27/164	9/96/348
560	4	rs10008328	T	C	0/18/175	1/31/421
561	4	rs66917719	A	G	2/27/164	9/96/348
562	4	rs67543584	C	T	2/27/164	9/96/348
563	4	rs74500260	G	A	0/20/173	4/35/414
564	4	rs60335695	G	A	2/27/164	9/96/348
565	4	rs74706296	T	C	0/3/190	0/13/440
566	4	rs1907584	G	A	6/57/130	30/138/285
567	4	rs115862008	T	C	0/18/175	1/31/421
568	4	rs113876500	T	G	2/23/168	7/96/350
569	4	rs16847050	T	C	0/17/176	4/33/416
570	4	rs76035620	T	C	0/7/186	0/4/449
571	4	rs10024600	C	T	3/43/147	16/125/312
572	4	rs16847054	T	C	2/20/171	6/93/354
573	4	rs59662561	C	G	2/27/164	9/96/348
574	4	rs76781122	A	C	0/7/186	0/16/437
575	4	rs35096193	A	C	16/76/101	42/163/248
576	4	rs1565572	C	A	13/64/116	32/153/268
577	4	rs114282916	A	G	0/17/176	4/33/416
578	4	rs113387725	A	G	2/23/168	7/96/350

## Sheet: Supplementary Table 3
Block	Haplotype Frequency	Case,Control Frequencies	P Value
Block 1
TAAATTAG	0.358	0.376, 0.350	0.3766
CAAGGTGA	0.203	0.184, 0.211	0.2714
TAAGGTGA	0.195	0.197, 0.194	0.913
TAAGTTAG	0.137	0.140, 0.136	0.8432
TCTGTCAG	0.106	0.101, 0.108	0.7031
Block 2
TCGACCCCACAGCGCAAGGCGGCGCGGGATCGG	0.456	0.447, 0.471	0.4526
ACTGACCTGTGCTATGCAAAAATATGAAGCTAA	0.283	0.299, 0.283	0.5659
AATAAGTCGTGCTATGCAAAGACATAAAGCTAA	0.057	0.077, 0.050	0.0656
ACTAACCCGTGCTATGCAAAGACATGAAGCTAA	0.04	0.027, 0.047	0.1005
AATAAGTCGTGCTATGCAAAGACATAAAGTTAA	0.017	0.007, 0.021	0.0711
AATAAGTCGTGCTATGCAAAGACATGAAGCTAA	0.015	0.013, 0.016	0.7296
ACTAACCCGTGCCATGCAAAGACACGGGATCAG	0.011	0.016, 0.009	0.2874
Block 3
AC	0.858	0.858, 0.858	0.9961
CG	0.142	0.142, 0.142	0.9961
Block 4
CGACCAGACA	0.275	0.309, 0.262	0.0803
TGGACAAGCG	0.183	0.153, 0.197	0.0601
TGGAAAGGCG	0.134	0.135, 0.134	0.9724
TGGACAGGCG	0.127	0.114, 0.133	0.3392
CGACCAGGTA	0.102	0.080, 0.112	0.0883
CGGCCAGGCA	0.051	0.053, 0.051	0.8638
CAGCCGGGCA	0.048	0.059, 0.043	0.215
TGAACAGGCG	0.013	0.019, 0.011	0.2394
Block 5
AGTGCATT	0.336	0.298, 0.352	0.0575
GCCTCAAC	0.163	0.187, 0.153	0.1341
GGTGTATT	0.144	0.150, 0.142	0.7051
AGTGCGTT	0.139	0.134, 0.141	0.7647
GCCTCATT	0.112	0.126, 0.106	0.3164
GGTGCATT	0.087	0.081, 0.089	0.626
Block 6
AT	0.512	0.531, 0.503	0.3606
AC	0.298	0.306, 0.295	0.6924
TT	0.19	0.163, 0.202	0.1042
Block 7
ACACGTTGCGTTCCA	0.294	0.295, 0.297	0.9494
ACGCAACTTACTCTG	0.262	0.244, 0.272	0.2991
CCGCAACTTACTCTG	0.136	0.127, 0.141	0.4946
ATGGAACTCGTAGCG	0.092	0.091, 0.093	0.9205
ACGGAACTCGCTCCG	0.043	0.051, 0.040	0.3903
ATGGAACTCGTTGCG	0.024	0.021, 0.025	0.6292
ACACAACTCGTTCCA	0.011	0.022, 0.007	0.0154
ACGGAACTCGTTCCG	0.011	0.011, 0.011	0.9938
ATGCAACTTACTCTG	0.011	0.005, 0.013	0.2334
CCACAACTTGCTCCG	0.01	0.021, 0.006	0.0132
ACGCATTGCGTTCCA	0.01	0.005, 0.012	0.2477
Block 8
GA	0.567	0.567, 0.566	0.97
GG	0.381	0.391, 0.376	0.6158
AG	0.053	0.041, 0.057	0.2401
Block 9
CG	0.437	0.425, 0.442	0.5812
CA	0.375	0.389, 0.369	0.4977
GA	0.189	0.187, 0.190	0.8891
Block 10
GGGCGGCCTTACACGGCCTTTCAA	0.312	0.315, 0.312	0.9211
AATCTGCCTCAAACGATCTACTAA	0.21	0.194, 0.217	0.3527
AGGCTATCTTACAGTACCTATCGA	0.181	0.178, 0.183	0.8588
AATCTGCCTCAAACGACCTACTAA	0.09	0.115, 0.079	0.0379
GGGAGGCCTTGCACGACTTACTAG	0.058	0.039, 0.066	0.0645
AGGCTGCTCTACCCGACCCACTAA	0.056	0.058, 0.056	0.8871
AGGCTGCCTTACACGACCTATCAA	0.039	0.039, 0.039	0.9885
GGGCTGCCTTACACGACCTACTAA	0.011	0.013, 0.010	0.6292
Block 11
TGGGAGCAGTAGCCCCTAACACAGGACAAGATCAATGCCAAATGCGATTGCTGCTAGAGCCACACTCATATGATGACCTGGCGCTAGCCGGTTGGCGCAGGAGCTTAAGATGGCCATGACTGAGACAGGATTAGGGTTCCTTGGCGCCGATTTAACCCCATGTGACGGACCATCTGGGCTGCAT	0.216	0.178, 0.234	0.0264
CAGAGACGGGGATTCTTAACGAGAGGTGAACACGGCTTTCGGCATCGCCATCACCGACCTGGCACCCATATGACGACCTGGCGCCGGCAGGCCAGCTTAGAAGCTCAGGGCGGCCCGGACCGGGGCAGGGCTGAGGTTCCGTGGCGCCAGCTTAACCCCCCGTGATGGGCGACCCGGACTACTT	0.21	0.241, 0.199	0.0922
CAAGGATGAGGATCTTGCTTGCAGGGCGAGATTAGTGCCCAATGCGATTGCTGTTAGACCCATGTCTGCGCAGCAGTTCAAAGACGAGCAACCGAGGCAGAAACTCAGGGCGACCCGGACCGGCGCAGGGTTGAAATTTCGTGACGCCAGCTTAAACTCACGTGGCGGGCGACCCGGATCACTT	0.147	0.143, 0.150	0.7702
CAAGGATGAGGATCTTGCTTGCAGGGCGAGATTAGTGCCCAATGCGATTGCTGCTAGACCCATGTCTGCGCAGCAGTTCAAAAACGAGCAACCGAGGCAGAGACTCAGGGCGGCCCGGACCGGCGCAGGGTTGAAATTTCGTGACGCCAGCTTAAACTCACGTGGCGGGCGACCCGGATCACTT	0.119	0.151, 0.107	0.0265
TGGGAGCAGTAGCCCCTAACACAGGACAAGATCAATGCCAAATGCGATTGCTGCTAGAGCCACACTCATATGATGACCTGGCGCTAGCCGGTTGGCGCAGGAGCTTAAGATGGCCATGACTGAGACAGGATTAGGGTTCCTTGGCGCCGATTTAACCCCATGTGACGGACCACCTGGGCTGCAT	0.082	0.064, 0.090	0.1187
CAAGGATGAGGATCTTGCTTGCAGAGCGGGATTAGTGCCCAATGCGATTGCTGCTAGACCCATGTCTGCGCAGCAGTTCAAAGACGAGCAACCGAGGCTAAAGACCGGAGCCGTTCGAGACAGGGTGATGTGGAGGCCCTTCAGTAATGGCCAGTCTCTACACAACACAACGCTCATGCTGATC	0.061	0.048, 0.067	0.1815
CAAGGATGAGGATCTTGCTTGCAGAGCGAGATTAGTGCCCAATGCGATTGCTGCTAGACCCATGTCTGCGCAGCAGTTCAAAGACGAGCAACCGAGGCTAAAGACCGGAGCCGTTCGAGACAGGGTGATGTGGAGGCCCTTCAGTAATGGCCAGTCTCTACACAACACAACGCTCATGCTGATC	0.035	0.027, 0.039	0.259
CAAGGATGAGGATCTTGCTTGCAGGGCGAGATTAGTGCCCAATGCGATTGCTGCTAGACCCATGTCTGCGCAGCAGTTCAAAGACGAGCAACCGAGGCAGAAACTCAGGGCGGCCCGGACCGGCGCAGGGTTGAAATTTCGTGACGCCAGCTTAAACTCACGTGGCGGGCGACCCGGATCACTT	0.024	0.024, 0.024	0.9786
CAAGGATGAGGATCTTGCTTGCAGGGCGAGATTAGTGCCCAATGCGATTGCTGCTAGACCCATGTCTGCGCAGCAGTTCAAAGACGAGCAACCGAGGCAGAAACTCAGGGCGACCCGGACCGGCGCAGGGTTGAAATTTCGTGACGCCAGCTTAAACTCACGTGGCGGGCGACCCGGATCACTT	0.018	0.029, 0.013	0.0561
CAGAGACGGGGATTCTTAACGAGAGGTGAACACGGCTTTCGGCATCGCCATCACCGACCTGGCACCCATATGACGACCTGGCGCCGGCAGGCCAGCTTAGAAGCTCAGGGCGGCCCGGACCGGGGCAGGGCTGAGGTTCCGTGGCGCCAGCTTAACCCCCCGTGACGGGCGACCCGGACTACTT	0.015	0.005, 0.019	0.0644
CGGGAGCAGTGGCCCCTATCGCAGGGCGAGATCAGTGCCCAATGCGATTGCTGCTAGACCCACACCCATATGATGACCTGGCGCCGGCCGGCCGGCGCAGAAGCCCAGGGCGGCCCGGACCGGGGCAGGGTTGAGGTTCCTTGGCGCCGGCTTAAACCCACGTGACGGACCGCCCGGACTGCTC	0.011	0.011, 0.011	0.9209
Block 12
TT	0.774	0.764, 0.778	0.5846
TC	0.145	0.171, 0.134	0.0801
GC	0.081	0.065, 0.088	0.1565
Block 13
CTACACGCTTTCGCCGAGTAAGC	0.522	0.505, 0.534	0.352
TGATCAGCTTTAGTACGACGGTA	0.167	0.169, 0.168	0.9642
CTACCAGGTCTAATAGAACGAGA	0.075	0.063, 0.081	0.2756
CTACCAGCTTTAGTAGAACGAGA	0.066	0.071, 0.064	0.6411
CTCCCAACGTAAGCCGAGCGAGA	0.043	0.041, 0.044	0.8454
CTCCCAACGTAAGCCGAGTAAGA	0.035	0.057, 0.027	0.008
CTACCAGCTTTAGCCGAGTAAGA	0.015	0.017, 0.014	0.6012
CTACCAGCTTTCGCCGAGTAAGC	0.014	0.013, 0.015	0.8476
CTACCAGCTTTAGCCGAGCGAGA	0.013	0.017, 0.011	0.3868
Block 14
GCTATAATAGT	0.541	0.523, 0.549	0.3934
TCTATCATAGA	0.224	0.225, 0.223	0.9313
TCTATAATAGA	0.152	0.140, 0.157	0.4356
TTAGCCCGCCA	0.066	0.083, 0.059	0.1065
Block 15
CCG	0.786	0.775, 0.791	0.5006
GTA	0.087	0.052, 0.103	0.0031
GCG	0.077	0.117, 0.060	0.0004
GCA	0.05	0.057, 0.046	0.4199
Block 16
CC	0.882	0.896, 0.876	0.3073
TT	0.087	0.052, 0.103	0.0031
TC	0.03	0.052, 0.021	0.003
Block 17
TCAAT	0.82	0.839, 0.812	0.2469
TCAGC	0.092	0.109, 0.085	0.1754
CTGGC	0.087	0.052, 0.103	0.0031
Block 18
GCTTAT	0.624	0.640, 0.617	0.4367
GTCCAC	0.169	0.166, 0.170	0.8545
ACTTGT	0.088	0.052, 0.104	0.0026
ACTTAT	0.057	0.067, 0.052	0.27
GCCTAT	0.037	0.054, 0.030	0.0323
GTCTAC	0.016	0.013, 0.018	0.5403
Block 19
TA	0.821	0.845, 0.811	0.1528
AG	0.136	0.101, 0.151	0.0161
AA	0.043	0.054, 0.038	0.169
Block 20
GGAGAAAAGCGCACTGGATGCCACTATCGCGTAAGTCGAAG	0.275	0.280, 0.274	0.8177
GGAGAAAAGCGCACTGGATGCCACTATCGCGTAAGTCGCAG	0.21	0.199, 0.216	0.5078
GGAGAAAGGCGCACTGGATGCCTCTATCGCGTAAGTCGCAG	0.207	0.212, 0.205	0.7589
AAGAGGGAACATGTGCTGGTGTTTCGCTATACGGTCTCCCA	0.086	0.052, 0.101	0.0041
GGAGAAAAGCGCACTGGATGCCTCTATCGCGTAAGTCGCAG	0.063	0.067, 0.062	0.7189
GGAGGGGAGCGCATGGTGGTGCTCTGTTGCGTAGGCCGCCG	0.045	0.044, 0.045	0.9139
GAGGGGGAATGCACGGTGTTCCTCTGTTGCGTAGGTCGCCG	0.039	0.047, 0.037	0.3948
GGAGAAAAGCGCACTGGATGCCTCTATCGCGTAAGTCGCCG	0.031	0.054, 0.021	0.0016
GAGAGGGAACATGTGCTGGTGTTTCGCTATACGGTCTCCCA	0.014	0.010, 0.016	0.4691
